# Supplementary material for: Anomalous entropy-driven kinetics of dislocation nucleation
Source: Nat Commun. 2025 Jan 21;16:912. doi: 10.1038/s41467-025-56272-4 (PMC11751456; doi:10.1038/s41467-025-56272-4)
Supplement: Supplementary file 3 — Source Data [file 41467_2025_56272_MOESM3_ESM.xlsx]

## Sheet: Figure2a
Eb (eV)	Nu (1/s)	Log Likelihood
2.5	1e+30	1.709448863153442062e+02 1.287518750488154922e+02 8.446169119650568291e+01 3.797529538482244504e+01 -1.081102891305095071e+01 -6.200589625660454374e+01 -1.157230505485251655e+02 -1.720816072689024168e+02 -2.312063071489814661e+02 -2.932277818247590062e+02 -3.582828320360154066e+02 -4.265147189634542997e+02 -4.980734693242424669e+02 -5.731161948757520577e+02 -6.518074270079322332e+02 -7.3431946713…
2.50501	1.04723e+30	2.495557573993148139e+02 2.112837862982962349e+02 1.710998144778727408e+02 1.289135473410038912e+02 8.463042611115773184e+01 3.815142645562519874e+01 -1.062715240121896088e+01 -6.181390852381981915e+01 -1.155225685408283738e+02 -1.718722298425575445e+02 -2.309876142161644452e+02 -2.929993334588970697e+02 -3.580441675349306365e+02 -4.262653558682207517e+02 -4.978129023917199447e+02 -5.728438950025…
2.51002	1.09668e+30	3.208330489398983332e+02 2.861357883178912971e+02 2.496953433576468342e+02 2.114293918477815453e+02 1.712517238948466627e+02 1.290720583268056316e+02 8.479585042612877999e+01 3.832409058304817506e+01 -1.044690655981725058e+01 -6.162572292056593426e+01 -1.153260682189708177e+02 -1.716670221379218901e+02 -2.307732879209453927e+02 -2.927754579459228239e+02 -3.578102918405795094e+02 -4.26021007732028…
2.51503	1.14847e+30	3.854247282277497675e+02 3.539864487765986496e+02 3.209588909918467152e+02 2.862670009024041065e+02 2.498321800991445230e+02 2.115721183481454375e+02 1.714006182990577543e+02 1.292274119152943399e+02 8.495796823510703177e+01 3.849329205410514732e+01 -1.027028689940357964e+01 -6.144133474538598705e+01 -1.151335446594394512e+02 -1.714659789989681258e+02 -2.305633228638135392e+02 -2.9255614963133257…
2.52004	1.20271e+30	4.439214908864115614e+02 4.154543590109483375e+02 3.855382618103329833e+02 3.541047716219434278e+02 3.210822292737963153e+02 2.863955914759046664e+02 2.499662710046618201e+02 2.117119693399036748e+02 1.715465013982304185e+02 1.293796119892923002e+02 8.511678360425798928e+01 3.865903512698669431e+01 -1.009728896066725667e+01 -6.126073932837705627e+01 -1.149449929718040693e+02 -1.712690953043150728…
2.52505	1.25951e+30	4.968618246801577811e+02 4.711034369721359099e+02 4.440240048966281847e+02 4.155611418825288297e+02 3.856495151410660469e+02 3.542207065301116131e+02 3.212030668477827930e+02 2.865215632450337466e+02 2.500976194322805668e+02 2.118489483397235063e+02 1.716893768750858271e+02 1.295286624054378422e+02 8.527230057237419203e+01 3.882132403121858033e+01 -9.927908314350872843e+00 -6.108393203110956193e+…
2.53006	1.31899e+30	5.447366254371148671e+02 5.214477611369852639e+02 4.969544761812414890e+02 4.711998915757170607e+02 4.441244422049443870e+02 4.156657499795677495e+02 3.857584909931169932e+02 3.543342564052340435e+02 3.213214067550910613e+02 2.866449193947015601e+02 2.502262287172990796e+02 2.119830588404137757e+02 1.718292483874023446e+02 1.296745669942490053e+02 8.542452315086293879e+01 3.898016296764721744e+01…
2.53507	1.38128e+30	5.879934047162636261e+02 5.669559768828282813e+02 5.448204529084398473e+02 5.215349749943269444e+02 4.970452363473224864e+02 4.712943655256407851e+02 4.442228053228582212e+02 4.157681859321685351e+02 3.858651921208013960e+02 3.544454241317000083e+02 3.214372520163083209e+02 2.867656630881427873e+02 2.503521021723561830e+02 2.121143043110533313e+02 1.719661195680802166e+02 1.298173295601900179e+02…
2.54008	1.44651e+30	6.270401253392151375e+02 6.080553131529933353e+02 5.880693399895266111e+02 5.670349258315554835e+02 5.449025578540278048e+02 5.216203849793262179e+02 4.971341074528472745e+02 4.713868612037649086e+02 4.443190967447158073e+02 4.158684523524736392e+02 3.859696212596045939e+02 3.545542125741783934e+02 3.215506056314058014e+02 2.868837974670030917e+02 2.504752430874560503e+02 2.122426881970171166e+02…
2.54509	1.51482e+30	6.622486977107766961e+02 6.451352438917773497e+02 6.271090043497733859e+02 6.081268726056702008e+02 5.881437064687095244e+02 5.671122318996046943e+02 5.449829423335858110e+02 5.217039932489607281e+02 4.972210917566611101e+02 4.714773809756090373e+02 4.444133189477345809e+02 4.159665518346867543e+02 3.860717811262587134e+02 3.546606245776997071e+02 3.216614705797650231e+02 2.869993256513658366e+02…
2.5501	1.58636e+30	6.939581669383832150e+02 6.785508256761930852e+02 6.623112701804652716e+02 6.452001989759937715e+02 6.271764545679418461e+02 6.081969357909649716e+02 5.882165060189994392e+02 5.671878970402460709e+02 5.450616083926310012e+02 5.217858019453477709e+02 4.973061915020306287e+02 4.715659271903783747e+02 4.445054743920753708e+02 4.160624869551513143e+02 3.861716744187695554e+02 3.547646629676833641e+02…
2.55511	1.66127e+30	7.224776181045223211e+02 7.086257401904409789e+02 6.940151050948010152e+02 6.786098803656245764e+02 6.623725413565844065e+02 6.452637913128047558e+02 6.272424776826999278e+02 6.082655044776197428e+02 5.882877404926706504e+02 5.672619231932287676e+02 5.451385580625063767e+02 5.218658131957598698e+02 4.973894089167019388e+02 4.716525021810251133e+02 4.445955655208603048e+02 4.161562602723657847e+02…
2.56012	1.73973e+30	7.480888246255195781e+02 7.356550676539380902e+02 7.225295245315928696e+02 7.086795255261515649e+02 6.940708580709691660e+02 6.786676939044446044e+02 6.624325127685185635e+02 6.453260225038208091e+02 6.273070753712970600e+02 6.083325804220924056e+02 5.883574117291202583e+02 5.673343122848147004e+02 5.452137933604537920e+02 5.219440291127048113e+02 4.974707462129419469e+02 4.717371082642905549e+02…
2.56513	1.82189e+30	7.710486624235080626e+02 7.599078150030184133e+02 7.481362393308239689e+02 7.357041491454692732e+02 7.225803515236473231e+02 7.087321804503222893e+02 6.941254272516981700e+02 6.787242677428606612e+02 6.624911859349648466e+02 6.453868941394595140e+02 6.273702492992496218e+02 6.083981653685539186e+02 5.884255215548975002e+02 5.674050662278127675e+02 5.452873162896104304e+02 5.220204517939176867e+02…
2.57014	1.90792e+30	7.915913106273388848e+02 7.816292205203612866e+02 7.710920691996409460e+02 7.599526992901619451e+02 7.481826709047162467e+02 7.357522010770210272e+02 7.226301003345562322e+02 7.087837062760386289e+02 6.941788140120856951e+02 6.787796033209106099e+02 6.625485623639584674e+02 6.454464077989727002e+02 6.274320011203996046e+02 6.084622610489494718e+02 5.884920717837358097e+02 5.674741869216106807e+02…
2.57515	1.99803e+30	8.099302576849950128e+02 8.010428546864426380e+02 7.916311427769142028e+02 7.816703613685292567e+02 7.711345805499411199e+02 7.599966458648183334e+02 7.482281204824708993e+02 7.357992246374806200e+02 7.226787722093554294e+02 7.088341043071330887e+02 6.942310197175312396e+02 6.788337020684747358e+02 6.626046435529140126e+02 6.455045650504912373e+02 6.274923324769299597e+02 6.085248691830136067e+02…
2.58016	2.09238e+30	8.262601300992611186e+02 8.183525352776007367e+02 8.099669031721721240e+02 8.010806583814759279e+02 7.916701593763897336e+02 7.817106481520886518e+02 7.711761975022697015e+02 7.600396558033880865e+02 7.482725891913244141e+02 7.358452210073193100e+02 7.227263683842573982e+02 7.088833758381979351e+02 6.942820457237720575e+02 6.788865654053145136e+02 6.626594309886398833e+02 6.455613674510381088e+02…
2.58517	2.1912e+30	8.407583594754596561e+02 8.337440731404108192e+02 8.262939361845023996e+02 8.183873654794027743e+02 8.100028058546332659e+02 8.011176841926994712e+02 7.917083613563443123e+02 7.817500818455660010e+02 7.712169210771768348e+02 7.600817301746185422e+02 7.483160781504888064e+02 7.358901913586037153e+02 7.227728900866854929e+02 7.089315221546224848e+02 6.943318933768980514e+02 6.789381947410902285e+02…
2.59018	2.29468e+30	8.535867021818879721e+02 8.473868636183784702e+02 8.407896368846747919e+02 8.337762552489803056e+02 8.263270657170261302e+02 8.184214871781553029e+02 8.100379665748550906e+02 8.011539330023750836e+02 7.917457496407070039e+02 7.817886634165230362e+02 7.712567522879114676e+02 7.601228700396095519e+02 7.483585884711811786e+02 7.359341368550286688e+02 7.228183385352889445e+02 7.089785445326070885e+02…
2.59519	2.40304e+30	8.648926246583404236e+02 8.594353372819192600e+02 8.536157288561157657e+02 8.474166887005733315e+02 8.408202980798052977e+02 8.338077920426383116e+02 8.263595194595184239e+02 8.184549011725653145e+02 8.100723861692621313e+02 8.011894056864296090e+02 7.917823251467654018e+02 7.818263938255657877e+02 7.712956921404514787e+02 7.601630764518449723e+02 7.484001212566346339e+02 7.359770586519268818e+02…
2.6002	2.51653e+30	8.748105662547918655e+02 8.700302824048395678e+02 8.649196491255981982e+02 8.594630656025399276e+02 8.536441942697088052e+02 8.474459260164937859e+02 8.408503437512875962e+02 8.338386842444270997e+02 8.263912981691690902e+02 8.184876082555789480e+02 8.101060654682456743e+02 8.012241031144685621e+02 7.918180887851975740e+02 7.818632740263791447e+02 7.713337416335166381e+02 7.602023504572108550e+02…
2.60521	2.63537e+30	8.834630904311013637e+02 8.793000505296640767e+02 8.748358106616133227e+02 8.700561466013318750e+02 8.649461623814465838e+02 8.594902585696955839e+02 8.536720990476679845e+02 8.474745762206559903e+02 8.408797745845477039e+02 8.338689325721422847e+02 8.264224025976683379e+02 8.185196092143856959e+02 8.101390052961744459e+02 8.012580261497912488e+02 7.918530414600701306e+02 7.818993049657252641e+02…
2.61022	2.75983e+30	8.909619341904206067e+02 8.873616554607345961e+02 8.834867532676331621e+02 8.793242584659093382e+02 8.748605894400101306e+02 8.700815231800094125e+02 8.649721649916355091e+02 8.595169167758542699e+02 8.536994438104403571e+02 8.475026399628089848e+02 8.409085912600169195e+02 8.338985377383474997e+02 8.264528334912350829e+02 8.185509048304450062e+02 8.101712064714097323e+02 8.012911756494071369e+02…
2.61523	2.89016e+30	8.974089647455886052e+02 8.943217751093607149e+02 8.909841927395863195e+02 8.873843927918767349e+02 8.835099919913218400e+02 8.793480222605020344e+02 8.748849031020804432e+02 8.701064126771530027e+02 8.649976575177747691e+02 8.595430408091460777e+02 8.537262291739295961e+02 8.475301178879401505e+02 8.409367944531459216e+02 8.339275004503929267e+02 8.264825915906216096e+02 8.185814958794910581e+02…
2.62024	3.02665e+30	9.028970516217194699e+02 9.002776647816158402e+02 8.974299772838426179e+02 8.943432075864892568e+02 8.910060649872826843e+02 8.874067255783890005e+02 8.835328070656830732e+02 8.793713423988482418e+02 8.749087521561536960e+02 8.701308156250988759e+02 8.650226405173360718e+02 8.595686312533714499e+02 8.537524557495078170e+02 8.475570106362956722e+02 8.409643848344140906e+02 8.339558214104210947e+02…
2.62525	3.16958e+30	9.075108616725298134e+02 9.053179897394587670e+02 9.029169593961931923e+02 9.002979403222844894e+02 8.974506379585344575e+02 8.943642715832328349e+02 8.910275513530369835e+02 8.874286542596116760e+02 8.835551989508065844e+02 8.793942193627638062e+02 8.749321371067989048e+02 8.701547325522445817e+02 8.650471145436728193e+02 8.595936886880141401e+02 8.537781241440252415e+02 8.475833188433836085e+02…
2.63026	3.31927e+30	9.113275838265178663e+02 9.095235841731946493e+02 9.075297906769300198e+02 9.053372402874513227e+02 9.029365466727356306e+02 9.003178802294464731e+02 8.974709471493638375e+02 8.943849674972206003e+02 8.910486522532588651e+02 8.874501792716188220e+02 8.835771681033573941e+02 8.794166536304809370e+02 8.749550584548347842e+02 8.701781639830589938e+02 8.650710801460224957e+02 8.596182136882511031e+02…
2.63527	3.47602e+30	9.144175897762244176e+02 9.129681430919066543e+02 9.113456463959340681e+02 9.095419273686466113e+02 9.075484277510358879e+02 9.053561851186863123e+02 9.029558137949881029e+02 9.003374848629709959e+02 8.974909052331954626e+02 8.944052957231161827e+02 8.910693681012473917e+02 8.874713010472277119e+02 8.835987149765962840e+02 8.794386456766650326e+02 8.749775166973408886e+02 8.702011104380978850e+02…
2.64028	3.64017e+30	9.168450362742089510e+02 9.157188530629772458e+02 9.144348860189904826e+02 9.129856837707870909e+02 9.113634430544707357e+02 9.095599920955273774e+02 9.075667732058388992e+02 9.053748245588413965e+02 9.029747611040103266e+02 9.003567545800250400e+02 8.975105125840613027e+02 8.944252566526155306e+02 8.910896993071976340e+02 8.874920200160048580e+02 8.836198400203732035e+02 8.794601959724116114e+02…
2.64529	3.81208e+30	9.186684141984859480e+02 9.178369672072401499e+02 9.168616553571963550e+02 9.157356846030792212e+02 9.144519400495350965e+02 9.130029707989281178e+02 9.113809740835640696e+02 9.095777786485637080e+02 9.075848273499856305e+02 9.053931589311393964e+02 9.029933889382859888e+02 9.003756897350770032e+02 8.975297695731717340e+02 8.944448506744583938e+02 8.911096462782084018e+02 8.875123366042746511e+02…
2.6503	3.99211e+30	9.199410490935142661e+02 9.193783293781189059e+02 9.186844355005558782e+02 9.178531727361076946e+02 9.168780538130072273e+02 9.157522850968448438e+02 9.144687521225370119e+02 9.130200044430347361e+02 9.113982397625135263e+02 9.095952873202459159e+02 9.076025904897779810e+02 9.054111885563464739e+02 9.030116976337325241e+02 9.003942906799084085e+02 8.975486765689197455e+02 8.944640781744362812e+02…
2.65531	4.18064e+30	9.207115574766553436e+02 9.203938520172388280e+02 9.199565432404180001e+02 9.193939828568177290e+02 9.187002558355239898e+02 9.178691678071641036e+02 9.168942318720968387e+02 9.157686547856123980e+02 9.144853224907303684e+02 9.130367849677785443e+02 9.114152403684898900e+02 9.096125184008327551e+02 9.076200629291828363e+02 9.054289137527852063e+02 9.030296875237049790e+02 9.004125577636152684e+02…
2.66032	4.37807e+30	9.210242628206010522e+02 9.209299517817050855e+02 9.207265872693346864e+02 9.204090192124966734e+02 9.199718543271175122e+02 9.194094446302592587e+02 9.187158754119175228e+02 9.178849526387840569e+02 9.169101897631528573e+02 9.157847939088696876e+02 9.145016514049131047e+02 9.130533126357992160e+02 9.114319761765367502e+02 9.096294721783582418e+02 9.076372449698363880e+02 9.054463348363370869e+02…
2.66533	4.58482e+30	9.209195747764580346e+02 9.210289466760727919e+02 9.210388840676611153e+02 9.209446911376995786e+02 9.207414503119803157e+02 9.204240117829190240e+02 9.199869825422899794e+02 9.194247148960315599e+02 9.187312944366559577e+02 9.179005274476589875e+02 9.169259277130997816e+02 9.158007027042563095e+02 9.145177391139485508e+02 9.130695877077141631e+02 9.114484474595785741e+02 9.096461489386343828e+02…
2.67034	4.80134e+30	9.204343348869512056e+02 9.207294180919168411e+02 9.209338370405155274e+02 9.210433100960240154e+02 9.210533534206118702e+02 9.209592714263566222e+02 9.207561467753029092e+02 9.204388299072782047e+02 9.200019280731514755e+02 9.194397938501913359e+02 9.187465131150543129e+02 9.179158924488002640e+02 9.169414459471024657e+02 9.158163814075721803e+02 9.145335858647705436e+02 9.130856104421180817e+02…
2.67535	5.02809e+30	9.196021317518408296e+02 9.200665408569988131e+02 9.204482821535798394e+02 9.207434516386256291e+02 9.209479609418978043e+02 9.210575286190967290e+02 9.210676710339022293e+02 9.209736928094183668e+02 9.207706768286835768e+02 9.204534737629544452e+02 9.200166911054578804e+02 9.194546816872669979e+02 9.187615316508284877e+02 9.179310478555432837e+02 9.169567446885723712e+02 9.158318302527778769e+02…
2.68036	5.26554e+30	9.184535883457464251e+02 9.190723841217310337e+02 9.196158030289843737e+02 9.200802853805673749e+02 9.204621033826488201e+02 9.207573531956275019e+02 9.209619466203344018e+02 9.210716023916181712e+02 9.210818370607689758e+02 9.209879554473592407e+02 9.207850406401751115e+02 9.204679435259357660e+02 9.200312718235094280e+02 9.194693786002626439e+02 9.187763502460966265e+02 9.179459938795520202e+02…
2.68537	5.51421e+30	9.170166239498024652e+02 9.177761856606000492e+02 9.184670182006675532e+02 9.190858758218661251e+02 9.196293594949854651e+02 9.200939096710151262e+02 9.204757987005654059e+02 9.207711228952990723e+02 9.209757942144522076e+02 9.210855315587633640e+02 9.210958516532430167e+02 9.210020594993895884e+02 9.207992383765058548e+02 9.204822393708265054e+02 9.200456704101545711e+02 9.194838847806615831e+02…
2.69038	5.77462e+30	9.153166929409201202e+02 9.162046019383001294e+02 9.170298429899301027e+02 9.177894565901734723e+02 9.184803434701750575e+02 9.190992579975224999e+02 9.196428012641936220e+02 9.201074138480915963e+02 9.204893682327343640e+02 9.207847608689661456e+02 9.209895038617813725e+02 9.210993162645561370e+02 9.211097149621496101e+02 9.210160051234572620e+02 9.208132702030837891e+02 9.204963614708443629e+02…
2.69539	6.04732e+30	9.133770024840665656e+02 9.143819360825710874e+02 9.153297282443356835e+02 9.162176804541602451e+02 9.170429667589506835e+02 9.178026277494434453e+02 9.184935642577079307e+02 9.191125307570220002e+02 9.196561284500462534e+02 9.201207980305922547e+02 9.205028121035605864e+02 9.207982672469104273e+02 9.210030756987537188e+02 9.211129566518723095e+02 9.211234271371123441e+02 9.210297924762513730e+02…
2.7004	6.33291e+30	9.112187109921110277e+02 9.123303457163470966e+02 9.133898779847678497e+02 9.143948472490030781e+02 9.153426767608196997e+02 9.162306680845589426e+02 9.170559953504265422e+02 9.178156992363907420e+02 9.185066806658736596e+02 9.191256942078198335e+02 9.196693411650730923e+02 9.201340623363605573e+02 9.205161304364523858e+02 9.208116421583674764e+02 9.210165098607100163e+02 9.211264528624428749e+02…
2.70541	6.63198e+30	9.088611090529437888e+02 9.100700324291957486e+02 9.112314478246969429e+02 9.123431116660360658e+02 9.134026744266202513e+02 9.144076756230173260e+02 9.153555385749979223e+02 9.162435649181196595e+02 9.170689288571663838e+02 9.178286711482072633e+02 9.185196927964552742e+02 9.191387484565033219e+02 9.196824395208952865e+02 9.201472068822891970e+02 9.205293233538243385e+02 9.208248857315326177e+02…
2.71042	6.94518e+30	9.063217843733193604e+02 9.076194145106617270e+02 9.088737258608907723e+02 9.100826726860594817e+02 9.112441126378569152e+02 9.123558021951677119e+02 9.134153918861652528e+02 9.144204212847693043e+02 9.153683137708115964e+02 9.162563710427466503e+02 9.170817673712263058e+02 9.178415435812972873e+02 9.185326007504074823e+02 9.191516936087979275e+02 9.196954236282299462e+02 9.201602317843235141e+02…
2.71543	7.27317e+30	9.036167721518793314e+02 9.049952844246877248e+02 9.063342975845888532e+02 9.076319462784750840e+02 9.088862770615842237e+02 9.100952442373542226e+02 9.112567055008139505e+02 9.123684173762343335e+02 9.134280304393182632e+02 9.144330843137606735e+02 9.153810024315170040e+02 9.162690865456286247e+02 9.170945109839118459e+02 9.178543166312774702e+02 9.185454046278632632e+02 9.191645297695630461e+02…
2.72044	7.61664e+30	9.007606921689543924e+02 9.022129523735071643e+02 9.036291962252327039e+02 9.050077228450300026e+02 9.063467510294590284e+02 9.076444154574089680e+02 9.088987627176262549e+02 9.101077471486391914e+02 9.112692264822235302e+02 9.123809572811344424e+02 9.134405901613739616e+02 9.144456647888405314e+02 9.153936046396869415e+02 9.162817115132377239e+02 9.171071597857793449e+02 9.178669903929798011e+02…
2.72545	7.97634e+30	8.977668737669293932e+02 8.992863771802291240e+02 9.007730398140034822e+02 9.022253107562034984e+02 9.036415658526639163e+02 9.050201042482309504e+02 9.063591447645422932e+02 9.076568221067507238e+02 9.089111828911039765e+02 9.101201814849329139e+02 9.112816756501761120e+02 9.123934219811726507e+02 9.134530711270037955e+02 9.144581627882074599e+02 9.154061204772125393e+02 9.162942460313327047e+02…
2.73046	8.35302e+30	8.946474697911818339e+02 8.962282856106620557e+02 8.977791561406417031e+02 8.992986672091374203e+02 9.007853378596261109e+02 9.022376171971313852e+02 9.036538810853666064e+02 9.050324286879017563e+02 9.063714788459820966e+02 9.076691662852939544e+02 9.089235376435888156e+02 9.101325473107153812e+02 9.112940530721942878e+02 9.124058115470616031e+02 9.134654734102597331e+02 9.144705783894105480e+02…
2.73547	8.7475e+30	8.914135604670389057e+02 8.930502811558787926e+02 8.946596966732887495e+02 8.962405175273636360e+02 8.977913933296977120e+02 8.993109099195357885e+02 9.007975863521131714e+02 9.022498717447666650e+02 9.036661419741066084e+02 9.050446962172057965e+02 9.063837533294530431e+02 9.076814480513430681e+02 9.089358270361368568e+02 9.101448446899254350e+02 9.113063588152380134e+02 9.124181260489225451e+02…
2.74048	9.1606e+30	8.880752481019683273e+02 8.897629432067349171e+02 8.914257404165437038e+02 8.930624639235768427e+02 8.946718823922705042e+02 8.962527063370035876e+02 8.978035853759529346e+02 8.993231053552551657e+02 9.008097853373654971e+02 9.022620744471798844e+02 9.036783485692237718e+02 9.050569068888610218e+02 9.063959682701606653e+02 9.076936674627105504e+02 9.089480511292917981e+02 9.101570736859657700e+02…
2.74549	9.59321e+30	8.846417434236267354e+02 8.863759174692499982e+02 8.880873885967230308e+02 8.897750846564250651e+02 8.914378828662663636e+02 8.930746074205587774e+02 8.946840269859683303e+02 8.962648520792101863e+02 8.978157323209065908e+02 8.993352535597566657e+02 9.008219348608967039e+02 9.022742253520327722e+02 9.036905009206303703e+02 9.050690607551358653e+02 9.064081237228438113e+02 9.077058245767200333e+02…
2.7505	1.00463e+31	8.811214442927429218e+02 8.828979983947200481e+02 8.846538509847561045e+02 8.863880244300181630e+02 8.880994949287780855e+02 8.897871903300755321e+02 8.914499878504188928e+02 8.930867116826518668e+02 8.946961304919028635e+02 8.962769547932758769e+02 8.978278342057076316e+02 8.993473545761310106e+02 9.008340349678326220e+02 9.022863245065811952e+02 9.037025990778162168e+02 9.050811578678566320e+02…
2.75551	1.05207e+31	8.775220074645040995e+02 8.793372043300504401e+02 8.811335245955033315e+02 8.829100768098377330e+02 8.846659274230862593e+02 8.864000987982070683e+02 8.881115671290627915e+02 8.897992602600762666e+02 8.914620554029206687e+02 8.930987767453779043e+02 8.947081929472724369e+02 8.962890145181562502e+02 8.978398910711508734e+02 8.993594084470995540e+02 9.008460857029120916e+02 9.022983719576785688e+02…
2.76052	1.10175e+31	8.738504140125688764e+02 8.757008460314285685e+02 8.775340654370003222e+02 8.793492593603529031e+02 8.811455765446655732e+02 8.829221255323534479e+02 8.846779727665760902e+02 8.864121406030958497e+02 8.881236052282389437e+02 8.898112944785373202e+02 8.914740855574002580e+02 8.931108026439516152e+02 8.947202143889553554e+02 8.963010312924711798e+02 8.978519029576798403e+02 8.993714152150159862e+02…
2.76553	1.15378e+31	8.701130289755649301e+02 8.719955891276398461e+02 8.738624539236190003e+02 8.757128821473299922e+02 8.775460975785258597e+02 8.793612873398119518e+02 8.811576001655039363e+02 8.829341445887343980e+02 8.846899870429419934e+02 8.864241498737101210e+02 8.881356092567037877e+02 8.898232930172921442e+02 8.914860783471905279e+02 8.931227894132829306e+02 8.947321948535094407e+02 8.963130051545042534e+02…
2.77054	1.20827e+31	8.663156557364524133e+02 8.682275110675070664e+02 8.701250545128561953e+02 8.720076101909794488e+02 8.738744703017222264e+02 8.757248936189363349e+02 8.775581039119249454e+02 8.793732882923513898e+02 8.811695954830709070e+02 8.829461340052166634e+02 8.847019702796601450e+02 8.864361266388225431e+02 8.881475792445885418e+02 8.898352559078923605e+02 8.914980338053367177e+02 8.931347370879755090e+02…
2.77555	1.26533e+31	8.624635856000260219e+02 8.644021530386987706e+02 8.663276700760202402e+02 8.682395204043078820e+02 8.701370586106331757e+02 8.720196088023183165e+02 8.738864631675259034e+02 8.757368804678701508e+02 8.775700844598411550e+02 8.793852622416831082e+02 8.811815625221992150e+02 8.829580938078054260e+02 8.847139225039621806e+02 8.864480709269524823e+02 8.881595152217589657e+02 8.898471831816166286e+02…
2.78056	1.32509e+31	8.585616429927197260e+02 8.605245673021029233e+02 8.624755914679791431e+02 8.644141535038112352e+02 8.663396648831417224e+02 8.682515092862389565e+02 8.701490412875554057e+02 8.720315849811987619e+02 8.738984325414929799e+02 8.757488427155610680e+02 8.775820392447162703e+02 8.793972092113097005e+02 8.811935013075009238e+02 8.829700240222749699e+02 8.847258437428407660e+02 8.864599827663663518e+02…
2.78557	1.38766e+31	8.546142266714009565e+02 8.565993603467154571e+02 8.585736427200461094e+02 8.605365613365966055e+02 8.624875795407941723e+02 8.644261353334069327e+02 8.663516401746809379e+02 8.682634777309606307e+02 8.701610025621166642e+02 8.720435387469875650e+02 8.739103784439071205e+02 8.757607803832501077e+02 8.775939682887942581e+02 8.794091292245245768e+02 8.812054118633685675e+02 8.829819246741708412e+02…
2.79058	1.4532e+31	8.506253472936614344e+02 8.526307322341945110e+02 8.546262222425887103e+02 8.566113500287957550e+02 8.585856262349049075e+02 8.605485383929853924e+02 8.624995498337110575e+02 8.644380985434448803e+02 8.663635959673493971e+02 8.682754257559736288e+02 8.701729424526448611e+02 8.720554701188791569e+02 8.739223008948671350e+02 8.757726934919862742e+02 8.776058716141182003e+02 8.794210223044125314e+02…
2.79559	1.52183e+31	8.465986616709784585e+02 8.486225124696331932e+02 8.506373403898060133e+02 8.526427193243472402e+02 8.546382030431152543e+02 8.566233242426675361e+02 8.585975935510662111e+02 8.605604984856900046e+02 8.625115023618299119e+02 8.644500431497389172e+02 8.663755322777092260e+02 8.682873533786223561e+02 8.701848609773037424e+02 8.720673791158936865e+02 8.739341999142923214e+02 8.757845820626287150e+02…
2.8006	1.59369e+31	8.425375039977167262e+02 8.445781927053591289e+02 8.466106537079681402e+02 8.486344984506125684e+02 8.506493200287784475e+02 8.526546923218099892e+02 8.546501690854227036e+02 8.566352830013604489e+02 8.586095446821736914e+02 8.605724416289990586e+02 8.625234371401148792e+02 8.644619691679605467e+02 8.663874491221716880e+02 8.682992606160922833e+02 8.701967581540897072e+02 8.720792657568778168e+02…
2.80561	1.66896e+31	8.384449143230617665e+02 8.405009565574572434e+02 8.425494961600361421e+02 8.445901788175862066e+02 8.466226334843872792e+02 8.486464715920128583e+02 8.506612862218202054e+02 8.526666512383555983e+02 8.546621203818381218e+02 8.566472263177838613e+02 8.586214796417490334e+02 8.605843678370716816e+02 8.625353541833940199e+02 8.644738766136368895e+02 8.663993465169962747e+02 8.683111474854121070e+02…
2.81062	1.74777e+31	8.343236645093735433e+02 8.363937067900143347e+02 8.384569075936805120e+02 8.405129438303235929e+02 8.425614771519052510e+02 8.446021532318368372e+02 8.466346010103894741e+02 8.486584319044687845e+02 8.506732389800680494e+02 8.526785960856468591e+02 8.546740569445764777e+02 8.566591542047295889e+02 8.586333984431860245e+02 8.605962771239354652e+02 8.625472535063565829e+02 8.644857655021510254e+02…
2.81563	1.83031e+31	8.301762818989459447e+02 8.322590900995435277e+02 8.343356596961604055e+02 8.364056960695403404e+02 8.384688906869737366e+02 8.405249204452386493e+02 8.425734469824989219e+02 8.446141159577191502e+02 8.466465562960385114e+02 8.486703793985178663e+02 8.506851783145576746e+02 8.526905268752402662e+02 8.546859787857392803e+02 8.566710666748706444e+02 8.586453010997566935e+02 8.606081695034880568e+02…
2.82064	1.91675e+31	8.260050708915343876e+02 8.280995197115157680e+02 8.301882796579782280e+02 8.322710820727888859e+02 8.343476456103852570e+02 8.364176756386054876e+02 8.384808636112288696e+02 8.405368864108803564e+02 8.425854056609053941e+02 8.446260670047488475e+02 8.466584993512992696e+02 8.486823140845966691e+02 8.506971042362185926e+02 8.527024436185814693e+02 8.546978859173132150e+02 8.566829637407590781e+02…
2.82565	2.00727e+31	8.218121326171517467e+02 8.239171959822095914e+02 8.260170717476546542e+02 8.281115149281107506e+02 8.302002689687196835e+02 8.322830651987725332e+02 8.343596222595340350e+02 8.364296455050497343e+02 8.384928263746538732e+02 8.405488417358451443e+02 8.425973531961276421e+02 8.446380063823564797e+02 8.466704301860469286e+02 8.486942359730459202e+02 8.507090167558791336e+02 8.527143463270102757e+02…
2.83066	2.10206e+31	8.175993828723276238e+02 8.197141251820072512e+02 8.218241369820725595e+02 8.239291948733083473e+02 8.260290649064291983e+02 8.281235020838512355e+02 8.302122498379318358e+02 8.322950394845734081e+02 8.343715896510212815e+02 8.364416056766372094e+02 8.385047789853814493e+02 8.405607864286494078e+02 8.426092895970832615e+02 8.446499340998791467e+02 8.466823488100599207e+02 8.487061450741063027e+02…
2.83567	2.20133e+31	8.133685684731580068e+02 8.154921366207288429e+02 8.176113910605548654e+02 8.197261280769693030e+02 8.218361343337935523e+02 8.239411864200080799e+02 8.260410503739647083e+02 8.281354811851321074e+02 8.302242222723104987e+02 8.323070049372043968e+02 8.343835477921899155e+02 8.364535561610597370e+02 8.385167214514648322e+02 8.405727204977266638e+02 8.426212148726041278e+02 8.446618501665661825e+02…
2.84068	2.30529e+31	8.091212821649575062e+02 8.112528982613868038e+02 8.133805807159852748e+02 8.155041437617696829e+02 8.176233928588767412e+02 8.197381242802613315e+02 8.218481246778294462e+02 8.239531706280831713e+02 8.260530281563067092e+02 8.281474522382849273e+02 8.302361862784870254e+02 8.323189615636101735e+02 8.343954966903137347e+02 8.364654969659310382e+02 8.385286537808800631e+02 8.405846439514289159e+02…
2.84569	2.41416e+31	8.048589762159407428e+02 8.069979309558390241e+02 8.091332986227379251e+02 8.112649098164332599e+02 8.133925871367645186e+02 8.155161448058156566e+02 8.176353882722718254e+02 8.197501137970972422e+02 8.218601080196397106e+02 8.239651475032510461e+02 8.260649982594441099e+02 8.281594152495817980e+02 8.302481418630296730e+02 8.323309093706681097e+02 8.344074363525941180e+02 8.364774280987953716e+02…
2.8507	2.52817e+31	8.005829748111353865e+02 8.027286214240028812e+02 8.048709969888423075e+02 8.070099470297889184e+02 8.091453097758270587e+02 8.112769158162731173e+02 8.134045877399920528e+02 8.155281397575744222e+02 8.176473773056706023e+02 8.197620966326403504e+02 8.218720843646320873e+02 8.239771170511753553e+02 8.260769606893076116e+02 8.281713702252320672e+02 8.302600890324406464e+02 8.323428483651886154e+02…
2.85571	2.64756e+31	7.962944853524488735e+02 7.984462340875694508e+02 8.005949999485437729e+02 8.027406420685746298e+02 8.048830129284013992e+02 8.070219580421411365e+02 8.091573156282837544e+02 8.112889162651573542e+02 8.134165825301184896e+02 8.155401286217074812e+02 8.176593599639547847e+02 8.197740727920022437e+02 8.218840537181596346e+02 8.239890792774614283e+02 8.260889154517668658e+02 8.281833171713841466e+02…
2.86072	2.77259e+31	7.919946087614596308e+02 7.941519218593481355e+02 7.963065148611790391e+02 7.984582593098988355e+02 8.006070206820470503e+02 8.027526581012650695e+02 8.048950240382831680e+02 8.070339639967329504e+02 8.091693161841258188e+02 8.113009111672932931e+02 8.134285715115512403e+02 8.155521114028304055e+02 8.176713362519567454e+02 8.197860422802448284e+02 8.218960160855226604e+02 8.240010341876604798e+02…
2.86573	2.90353e+31	7.876843488729790579e+02 7.898467359804399166e+02 7.920066426129083084e+02 7.941639516294821988e+02 7.963185403572572341e+02 7.984702803300782534e+02 8.006190370149521414e+02 8.027646695255391478e+02 8.049070303221144513e+02 8.070459648973634330e+02 8.091813114473327460e+02 8.113129005268483525e+02 8.134405546886532647e+02 8.155640881055122691e+02 8.176833061744622455e+02 8.197980051023785109e+02…
2.87074	3.04065e+31	7.833646209996471725e+02 7.855316349892975722e+02 7.876963870093458127e+02 7.898587702378478070e+02 7.920186728081727097e+02 7.941759775707674862e+02 7.963305618436687610e+02 7.984822971512336380e+02 8.006310489505341366e+02 8.027766763448246365e+02 8.049190317834863890e+02 8.070579607477931177e+02 8.091933014218426479e+02 8.113248843479462948e+02 8.134525320657436396e+02 8.155760587342749659e+02…
2.87575	3.18424e+31	7.790362597407442991e+02 7.812074928993116600e+02 7.833766633393296388e+02 7.855436736485238498e+02 7.877084218143050975e+02 7.898708010065220151e+02 7.920306993499475539e+02 7.941879996860266147e+02 7.963425793233686818e+02 7.984943097764603408e+02 8.006430564920329971e+02 8.027886785625170205e+02 8.049310284259534001e+02 8.070699515517443388e+02 8.092052861115524820e+02 8.113368626346688188e+02…
2.88076	3.33462e+31	7.747000261019363734e+02 7.768751066547843038e+02 7.790483061830085489e+02 7.812195358548647164e+02 7.833887026435108965e+02 7.855557091288965239e+02 7.877204532902894698e+02 7.898828282890096943e+02 7.920427222408993657e+02 7.942000179780524149e+02 7.963545927992829547e+02 7.985063182088213125e+02 8.006550596426579887e+02 8.028006761819744952e+02 8.049430202530337510e+02 8.070819373129004362e+02…
2.88577	3.4921e+31	7.703566139867748461e+02 7.725352029289944085e+02 7.747120765309452963e+02 7.768871537853565314e+02 7.790603498593753784e+02 7.812315759139000875e+02 7.834007389143861246e+02 7.855677414327142287e+02 7.877324814397048840e+02 7.898948520878304862e+02 7.920547414836686357e+02 7.942120324496088415e+02 7.963666022743059330e+02 7.985183224513475579e+02 8.006670584055829067e+02 8.028126692065220595e+02…
2.89078	3.65701e+31	7.660066561154095552e+02 7.681884443224216739e+02 7.703686682750517321e+02 7.725472541010900613e+02 7.747241244396967659e+02 7.768991982766519868e+02 7.790723907718248711e+02 7.812436130784918760e+02 7.834127721541264009e+02 7.855797705622517242e+02 7.877445062649345573e+02 7.899068724054802715e+02 7.920667570808670916e+02 7.942240431034322228e+02 7.963786077513019563e+02 7.985303225070400686e+02…
2.89579	3.82971e+31	7.616507294210721284e+02 7.638354350140781435e+02 7.660187141268100959e+02 7.682004993934654067e+02 7.703807202668801892e+02 7.725593028682861814e+02 7.747361698299771433e+02 7.769112401305413869e+02 7.790844289223151691e+02 7.812556473506906514e+02 7.834248023648806338e+02 7.855917965197585318e+02 7.877565277683336262e+02 7.899188892444258272e+02 7.920787690350789489e+02 7.942360499422279645e+02…
2.9008	4.01057e+31	7.572893599704198095e+02 7.594767259142199691e+02 7.616627910133163368e+02 7.638474938350717593e+02 7.660307700456803559e+02 7.682125522731593037e+02 7.703927699638716149e+02 7.725713492322717002e+02 7.747482127035538042e+02 7.769232793488747575e+02 7.790964643127866793e+02 7.812676787325276564e+02 7.834368295487746536e+02 7.856038193074613218e+02 7.877685459522342626e+02 7.899309026071082371e+02…
2.90581	4.19997e+31	7.529230274497710980e+02 7.551128193624412006e+02 7.573014249972486596e+02 7.594887883319967159e+02 7.616748506988285499e+02 7.638595506592878337e+02 7.660428238734747310e+02 7.682246029630255180e+02 7.704048173676201259e+02 7.725833931947151996e+02 7.747602530621767301e+02 7.769353159334851853e+02 7.791084969451565030e+02 7.812797072260110554e+02 7.834488537079126900e+02 7.856158389275631180e+02…
2.91082	4.39832e+31	7.485521692555354321e+02 7.507441734112816221e+02 7.529350957627642629e+02 7.551248852215727538e+02 7.573134882866343105e+02 7.595008489302795169e+02 7.616869084789209410e+02 7.638716054881000446e+02 7.660548756116314735e+02 7.682366514645705138e+02 7.704168624797043776e+02 7.725954347572700271e+02 7.747722909075753250e+02 7.769473498861838152e+02 7.791205268213212776e+02 7.812917328331277531e+02…
2.91583	4.60603e+31	7.441771842237825467e+02 7.463712057319191899e+02 7.485642407056424190e+02 7.507562425556772041e+02 7.529471624925611195e+02 7.551369494227411678e+02 7.573255498397592191e+02 7.595129077103065356e+02 7.616989643548894264e+02 7.638836583228655854e+02 7.660669252615739424e+02 7.682486977792848393e+02 7.704289053016833577e+02 7.726074739215695217e+02 7.747843262414603487e+02 7.769593812087623519e+02…
2.92084	4.82355e+31	7.397984360307870020e+02 7.419942971753098391e+02 7.441892586625970125e+02 7.463832780061650283e+02 7.485763107130969729e+02 7.507683101892912418e+02 7.529592276402299831e+02 7.551490119670642116e+02 7.573376096577935641e+02 7.595249646733028612e+02 7.617110183280187812e+02 7.638957091649301674e+02 7.660789728247082166e+02 7.682607419086415348e+02 7.704409458351016156e+02 7.726195106892300828e+02…
2.92585	5.05134e+31	7.354162562935863434e+02 7.376137950191688333e+02 7.398105133115996068e+02 7.420063724257678359e+02 7.442013317868158992e+02 7.463953489037329518e+02 7.485883792788604296e+02 7.507803763131299775e+02 7.529712912068231390e+02 7.551610728556460117e+02 7.573496677418944500e+02 7.595370198204806229e+02 7.617230703995763861e+02 7.639077580156211980e+02 7.660910183024262778e+02 7.682727838540972698e+02…
2.93086	5.28989e+31	7.310309473970320369e+02 7.332300159285294967e+02 7.354283362722500215e+02 7.376258730948846960e+02 7.398225893944998006e+02 7.420184464217411460e+02 7.442134035973076607e+02 7.464074184255324553e+02 7.486004464038834385e+02 7.507924409281889666e+02 7.529833531933852555e+02 7.551731320895793260e+02 7.573617240932055665e+02 7.595490731530370567e+02 7.617351205708171165e+02 7.639198048762522149e+02…
2.93587	5.53971e+31	7.266427850714583201e+02 7.288432486551436114e+02 7.310430299326563954e+02 7.332420966819582873e+02 7.354404151593194001e+02 7.376379500274538259e+02 7.398346642802687256e+02 7.420305191640487692e+02 7.442254740949281313e+02 7.464194865724604142e+02 7.486125120891080087e+02 7.508045040354548973e+02 7.529954136009471313e+02 7.551851896699438385e+02 7.573737787128578702e+02 7.595611246721567795e+02…
2.94088	5.80132e+31	7.222520207429826087e+02 7.244537564987740552e+02 7.266548700269630672e+02 7.288553319427319366e+02 7.310551114735607143e+02 7.332541763936914094e+02 7.354524929554980872e+02 7.376500258176162106e+02 7.398467379696793387e+02 7.420425906534997011e+02 7.442375432805264381e+02 7.464315533454060869e+02 7.486245763354625069e+02 7.508165656358993374e+02 7.530074724305289919e+02 7.551972455978076368e+02…
2.94589	6.07529e+31	7.178588836764939742e+02 7.200617795513888950e+02 7.222641079855259250e+02 7.244658421814069698e+02 7.266669540760183281e+02 7.288674142810641570e+02 7.310671920203806167e+02 7.332662550643940449e+02 7.354645696614829831e+02 7.376621004660999006e+02 7.398588104634964111e+02 7.420546608908953203e+02 7.442496111549402258e+02 7.464436187452459990e+02 7.486366391438662049e+02 7.508286257304858964e+02…
2.9509	6.3622e+31	7.134635829296282736e+02 7.156675367434099826e+02 7.178709730777982259e+02 7.200738674947310756e+02 7.222761944020527380e+02 7.244779269990146986e+02 7.266790372191978804e+02 7.288794956707399706e+02 7.310792715737427443e+02 7.332783326947233036e+02 7.354766452779638257e+02 7.376741739736271484e+02 7.398708817624745961e+02 7.420667298770250682e+02 7.442616777189973618e+02 7.464556827728476947e+02…
2.95591	6.66265e+31	7.090663091343998303e+02 7.112712277094846058e+02 7.134756743662113649e+02 7.156796268181471987e+02 7.178830617263760132e+02 7.200859546497983956e+02 7.222882799930789588e+02 7.244900109521380500e+02 7.266911194570665202e+02 7.288915761123516859e+02 7.310913501342696463e+02 7.332904092853293605e+02 7.354887198056198940e+02 7.376862463409102020e+02 7.398829518673603616e+02 7.420787976126715648e+02…
2.96092	6.9773e+31	7.046672361216999434e+02 7.068730344897010127e+02 7.090784024877319780e+02 7.112833197914895891e+02 7.134877651168510511e+02 7.156917161745466274e+02 7.178951496226926565e+02 7.200980410170793675e+02 7.223003647591149274e+02 7.245020940413098742e+02 7.267032007901847237e+02 7.289036556064855858e+02 7.311034277025730717e+02 7.333024848368552284e+02 7.355007932451246688e+02 7.376983175686535787e+02…
2.96593	7.3068e+31	7.002665224025251973e+02 7.024731230807678912e+02 7.046793312782938301e+02 7.068851284601271345e+02 7.090904952159729646e+02 7.112954112188834870e+02 7.134998551819647901e+02 7.157038048130465313e+02 7.179072367672064274e+02 7.201101265970531813e+02 7.223124487006633672e+02 7.245141762670580192e+02 7.267152812191038720e+02 7.289157341537197681e+02 7.311155042792589711e+02 7.333145593499339157e+02…
2.97094	7.65187e+31	6.958643125185723193e+02 6.980716448503907259e+02 7.002786192539712147e+02 7.024852188260857702e+02 7.046914258652464014e+02 7.068972218340104519e+02 7.091025873195001168e+02 7.113075019920610202e+02 7.135119445619667431e+02 7.157158927340801711e+02 7.179193231603711638e+02 7.201222113901960711e+02 7.223245318182227948e+02 7.245262576299036255e+02 7.267273607443693209e+02 7.289278117546251679e+02…
2.97595	8.01323e+31	6.914607382737283388e+02 6.936687378269202782e+02 6.958764109615307234e+02 6.980837422623801558e+02 7.002907155863047137e+02 7.024973140277757011e+02 7.047035198828987177e+02 7.069093146117080551e+02 7.091146787986857589e+02 7.113195921114122484e+02 7.135240332572659554e+02 7.157279799380758050e+02 7.179314088026366107e+02 7.201342953969774499e+02 7.223366141122841100e+02 7.245383381303616943e+02…
2.98096	8.39166e+31	6.870559198569594628e+02 6.892645278752690956e+02 6.914728382098784323e+02 6.936808368026178186e+02 6.958885089314185279e+02 6.980958391789589541e+02 7.003028113998311710e+02 7.025094086861583946e+02 7.047156133315847910e+02 7.069214067935705543e+02 7.091267696538983500e+02 7.113316815773237067e+02 7.135361212682660152e+02 7.157400664254562344e+02 7.179434936944437595e+02 7.201463786178603641e+02…
2.98597	8.78795e+31	6.826499668661806481e+02 6.848591297691358477e+02 6.870680211929230836e+02 6.892766283168870132e+02 6.914849377149147358e+02 6.936929353268425302e+02 6.959006064285119919e+02 6.981079356004150895e+02 7.003149066948528798e+02 7.025215028015494454e+02 7.047277062116374964e+02 7.069334983799450356e+02 7.091388598855010059e+02 7.113437703901753366e+02 7.135482085953651676e+02 7.157521521966382352e+02…
2.99098	9.20297e+31	6.782429792418416810e+02 6.804526481686757506e+02 6.826620695134151902e+02 6.848712315839494522e+02 6.870801221360044337e+02 6.892887283470686270e+02 6.914970367890849730e+02 6.937050333998530505e+02 6.959127034530831679e+02 6.981200315270336887e+02 7.003270014716686092e+02 7.025335963742627428e+02 7.047397985233837971e+02 7.069455893711751742e+02 7.091509494938534317e+02 7.113558585503428731e+02…
2.99599	9.63758e+31	6.738350481181902296e+02 6.760451785119685155e+02 6.782550831165168574e+02 6.804647512688959523e+02 6.826741718026071339e+02 6.848833330238119288e+02 6.870922226864277036e+02 6.893008279660489279e+02 6.915091354326337978e+02 6.937171310219063116e+02 6.959248000054006980e+02 6.981321269590969223e+02 7.003390957305731490e+02 7.025456894046054686e+02 7.047518902671463366e+02 7.069576797675988473e+02…
3.001	1.00927e+32	6.694262565994756642e+02 6.716368078278781013e+02 6.738471531410460784e+02 6.760572828145926678e+02 6.782671866648963714e+02 6.804768540274111501e+02 6.826862737339570231e+02 6.848954340889330297e+02 6.871043228444119677e+02 6.893129271740572221e+02 6.915212336458034770e+02 6.937292281932556079e+02 6.959368960857294724e+02 6.981442218968816178e+02 7.003511894718566282e+02 7.025577818928832130e+02…
3.00601	1.05693e+32	6.650166804677164691e+02 6.672276154772432619e+02 6.694383626956716853e+02 6.716489132545312941e+02 6.738592578665367228e+02 6.760693868058086764e+02 6.782792898871613261e+02 6.804889564444114285e+02 6.826983753076627863e+02 6.849075347795202333e+02 6.871164226101760732e+02 6.893250259713221340e+02 6.915333314288324118e+02 6.937413249141505958e+02 6.959489916943310845e+02 6.981563163406617605e+02…
3.01102	1.10685e+32	6.606063888280596075e+02 6.628176738287147600e+02 6.650287875666685977e+02 6.672397219540081323e+02 6.694504685208657975e+02 6.716610183973846233e+02 6.738713622948255306e+02 6.760814904857867305e+02 6.782913927834897549e+02 6.805010585200826654e+02 6.827104765239214430e+02 6.849196350957801087e+02 6.871285219839343199e+02 6.893371243580688770e+02 6.915454287819557067e+02 6.937534211848378618e+02…
3.01603	1.15912e+32	6.561954446972475807e+02 6.584070488750116965e+02 6.606184968632743448e+02 6.628297812859570968e+02 6.650408944186438021e+02 6.672518281721316953e+02 6.694625740752048841e+02 6.716731232565914524e+02 6.738834664260713225e+02 6.760935938546950865e+02 6.783034953540586685e+02 6.805131602546102840e+02 6.827225773829254649e+02 6.849317350379137679e+02 6.871406209658980515e+02 6.893492223345189132e+02…
3.02104	1.21386e+32	6.517839055401965425e+02 6.539958007948430350e+02 6.562075536061489629e+02 6.584191572472009284e+02 6.606306046734052870e+02 6.628418885074855780e+02 6.650530010237732768e+02 6.672639341317529897e+02 6.694746793588327591e+02 6.716852278323024166e+02 6.738955702604351927e+02 6.761056969127002958e+02 6.783155975990416664e+02 6.805252616481758423e+02 6.827346778848657323e+02 6.849438346061210723e+02…
3.02605	1.27118e+32	6.473718237592773903e+02 6.495839844652909960e+02 6.517960152639550415e+02 6.540079100203709004e+02 6.562196623099173394e+02 6.584312654045694444e+02 6.606427122585694178e+02 6.628539954934236675e+02 6.650651073821863974e+02 6.672760398330066209e+02 6.694867843718928953e+02 6.716973321246683781e+02 6.739076737980713006e+02 6.761177996599651578e+02 6.783276995186098475e+02 6.805373627009590791e+02…
3.03106	1.33122e+32	6.429592471404575917e+02 6.451716499290238289e+02 6.473839342426354051e+02 6.495960944862908946e+02 6.518081248007615613e+02 6.540200190501177531e+02 6.562317708086587800e+02 6.584433733472283166e+02 6.606548196188849715e+02 6.628661022438946020e+02 6.650772134940129945e+02 6.672881452760279899e+02 6.694988891145248999e+02 6.717094361338353110e+02 6.739197770391350559e+02 6.761299020966514490e+02…
3.03607	1.39408e+32	6.385462192601141851e+02 6.407588428203226840e+02 6.429713583315588039e+02 6.451837606911904004e+02 6.473960445556108425e+02 6.496082043288607792e+02 6.518202341507119399e+02 6.540321278841840922e+02 6.562438791024783313e+02 6.584554810752879348e+02 6.606669267544672266e+02 6.628782087590190031e+02 6.650893193593781234e+02 6.673002504609495418e+02 6.695109935868682669e+02 6.717215398599487344e+02…
3.04108	1.45992e+32	6.341327798559874509e+02 6.363456047535490825e+02 6.385583311103335973e+02 6.407709542727338885e+02 6.429834693673756192e+02 6.451958712907386371e+02 6.474081546982874897e+02 6.496203139930903490e+02 6.518323433138992868e+02 6.540442365226682568e+02 6.562559871914796759e+02 6.584675885888569837e+02 6.606790336654288467e+02 6.628903150389151051e+02 6.651014249784066124e+02 6.673123553879006522e+02…
3.04609	1.52886e+32	6.297189651654350655e+02 6.319319736773770728e+02 6.341448923197658587e+02 6.363577168484948743e+02 6.385704428190283579e+02 6.407830655769373607e+02 6.429955802479850036e+02 6.452079817277499387e+02 6.474202646707514077e+02 6.496324234790688479e+02 6.518444522904183032e+02 6.540563449656676767e+02 6.562680950757642222e+02 6.584796958880418742e+02 6.606911403518819270e+02 6.629024210837004603e+02…
3.0511	1.60106e+32	6.253048082338672202e+02 6.275179841977929982e+02 6.297310782001172811e+02 6.319440863701877333e+02 6.341570046545597279e+02 6.363698288083647867e+02 6.385825543862684981e+02 6.407951767330052917e+02 6.430076909734632409e+02 6.452200920023038861e+02 6.474323744730866110e+02 6.496445327868840423e+02 6.518565610803600521e+02 6.540684532132792128e+02 6.562802027554339475e+02 6.584918029729479940e+02…
3.05611	1.67668e+32	6.208903391959993314e+02 6.231036678726292166e+02 6.253169217995440476e+02 6.275300974466744037e+02 6.297431911172425316e+02 6.319561989398897595e+02 6.341691168604314726e+02 6.363819406332240760e+02 6.385946658121213204e+02 6.408072877410094179e+02 6.430198015438860466e+02 6.452322021144799464e+02 6.474444841053747268e+02 6.496566419166223341e+02 6.518686696838148009e+02 6.540805612655967707e+02…
3.06112	1.75586e+32	6.164755855323113565e+02 6.186890534801368631e+02 6.209024532553562494e+02 6.231157816385050410e+02 6.253290352580786475e+02 6.275422105833540627e+02 6.297553039168675468e+02 6.319683113865420410e+02 6.341812289374422562e+02 6.363940523231369752e+02 6.386067770966561739e+02 6.408193986010213621e+02 6.430319119593273172e+02 6.452443120643549719e+02 6.474565935676978370e+02 6.496687508683681926e+02…
3.06613	1.83878e+32	6.120605723029051433e+02 6.142741672638863974e+02 6.164877000504814077e+02 6.187011677264938498e+02 6.209145672170627677e+02 6.231278953021186453e+02 6.253411486095222926e+02 6.275543236078847258e+02 6.297674165990467827e+02 6.319804237102030129e+02 6.341933408856536971e+02 6.364061638781680585e+02 6.386188882399389968e+02 6.408315093131105868e+02 6.430440222198596985e+02 6.452564218520062695e+02…
3.07114	1.92561e+32	6.076453223607504697e+02 6.098590331560824325e+02 6.120726872473278490e+02 6.142862819566253165e+02 6.164998144796506949e+02 6.187132818796459333e+02 6.209266810811635651e+02 6.231400088635170960e+02 6.253532618539230725e+02 6.275664365203180068e+02 6.297795291638353774e+02 6.319925359109290639e+02 6.342054527051243440e+02 6.364182752983784894e+02 6.386309992420340222e+02 6.408436198773447359e+02…
3.07615	2.01655e+32	6.032298565461360340e+02 6.054436729812011890e+02 6.076574377010362014e+02 6.098711482633791547e+02 6.120848021106326087e+02 6.142983965644153841e+02 6.165119288198596905e+02 6.187253959396366554e+02 6.209387948477026384e+02 6.231521223227466635e+02 6.253653749913308957e+02 6.275785493207055197e+02 6.297916416112866500e+02 6.320046479887765827e+02 6.342175643959136551e+02 6.364303865838303409e+02…
3.08116	2.11178e+32	5.988141938639863611e+02 6.010281066416779368e+02 6.032419722539381155e+02 6.054557884733700348e+02 6.076695529673887677e+02 6.098832632932511615e+02 6.120969168928559156e+02 6.143105110872951400e+02 6.165240430711478439e+02 6.187375099065081940e+02 6.209509085167253488e+02 6.231642356798549827e+02 6.253774880217937380e+02 6.275906620090975139e+02 6.298037539414534649e+02 6.320167599438008210e+02…
3.08617	2.21151e+32	5.943983516455480185e+02 5.966123522872306921e+02 5.988263099128753311e+02 6.010402224910419591e+02 6.032540878943542566e+02 6.054679038949710730e+02 6.076816681598407968e+02 6.098953782457325588e+02 6.121090315940340361e+02 6.143226255253017598e+02 6.165361572335554001e+02 6.187496237803011354e+02 6.209630220882741014e+02 6.231763489348855956e+02 6.253896009453587794e+02 6.276027745855435569e+02…
3.09118	2.31595e+32	5.899823456958308725e+02 5.921964264692639972e+02 5.944104680108961247e+02 5.966244684679985539e+02 5.988384259003463512e+02 6.010523382760873119e+02 6.032662034674139022e+02 6.054800192460346580e+02 6.076937832784238935e+02 6.099074931208564294e+02 6.121211462142020991e+02 6.143347398784731013e+02 6.165482713071211265e+02 6.187617375610567478e+02 6.209751355623913014e+02 6.231884620878837495e+02…
3.09619	2.42532e+32	5.855661904280551653e+02 5.877803442816649522e+02 5.899944623546990670e+02 5.922085429574131012e+02 5.944225843202643773e+02 5.966365845901430021e+02 5.988505418264248874e+02 6.010644539968407116e+02 6.032783189731459288e+02 6.054921345265909167e+02 6.077058983231703451e+02 6.099196079186575616e+02 6.121332607533948931e+02 6.143468541468453168e+02 6.165603852918828807e+02 6.187738512488142533e+02…
3.1012	2.53986e+32	5.811498989862511735e+02 5.833641194891929445e+02 5.855783073590870345e+02 5.877924610548307101e+02 5.900065789625436992e+02 5.922206593921297326e+02 5.944347005736766505e+02 5.966487006536883655e+02 5.988626576911370876e+02 6.010765696533301252e+02 6.032904344115795539e+02 6.055042497366703174e+02 6.077180132941119837e+02 6.099317226391672193e+02 6.121453752116465239e+02 6.143589683304538767e+02…
3.10621	2.6598e+32	5.767334833570560022e+02 5.789477646445568553e+02 5.811620161695723255e+02 5.833762365265628205e+02 5.855904242436124605e+02 5.878045777792941635e+02 5.900186955193864833e+02 5.922327757734352645e+02 5.944468167711551132e+02 5.966608166586587458e+02 5.988747734945086449e+02 6.010886852455818143e+02 6.033025497827416075e+02 6.055163648763011679e+02 6.077301281912779132e+02 6.099438372824178032e+02…
3.11122	2.78541e+32	5.723169544716600967e+02 5.745312911951747310e+02 5.767456007741798203e+02 5.789598819267708905e+02 5.811741333105047715e+02 5.833883535195421928e+02 5.856025410816515659e+02 5.878166944550758899e+02 5.900308120252475419e+02 5.922448921013518657e+02 5.944589329127240944e+02 5.966729326050796089e+02 5.988868892365651391e+02 6.011008007736229501e+02 6.033146650866601703e+02 6.055284799455134817e+02…
3.11623	2.91696e+32	5.679003222987695381e+02 5.701147095805262097e+02 5.723290721053958805e+02 5.745434087042300462e+02 5.767577181526665981e+02 5.789719991685232117e+02 5.811862504090651100e+02 5.834004704681482281e+02 5.856146578732215175e+02 5.878288110821940791e+02 5.900429284801476797e+02 5.922570083759007957e+02 5.944710489984048536e+02 5.966850484929724416e+02 5.988990049173296484e+02 6.011129162374778616e+02…
3.12124	3.05471e+32	5.634835959293811811e+02 5.656980293209322781e+02 5.679124401331404215e+02 5.701268272996917403e+02 5.723411897039153473e+02 5.745555261764058059e+02 5.767698354925323656e+02 5.789841163698301898e+02 5.811983674652699392e+02 5.834125873723985478e+02 5.856267746183416421e+02 5.878409276606685125e+02 5.900550448841071329e+02 5.922691245971032004e+02 5.944831650282193323e+02 5.966971643223613455e+02…
3.12625	3.19897e+32	5.590667836540841336e+02 5.612812590985072347e+02 5.634957139495418232e+02 5.657101472346614628e+02 5.679245579354117126e+02 5.701389449852415510e+02 5.723533072672316848e+02 5.745676436117162211e+02 5.767819527937913335e+02 5.789962335307074000e+02 5.812104844791361984e+02 5.834247042323108872e+02 5.856388913170297883e+02 5.878530441905185171e+02 5.900671612371450010e+02 5.922812407649796569e+02…
3.13126	3.35004e+32	5.546498930335545765e+02 5.568644068309805562e+02 5.590789018462463673e+02 5.612933771923604809e+02 5.635078319404437934e+02 5.657222651177501120e+02 5.679366757055955759e+02 5.701510626371889430e+02 5.723654247953584218e+02 5.745797610101750479e+02 5.767940700564589633e+02 5.790083506511707583e+02 5.812226014506799174e+02 5.834368210479018444e+02 5.856510079693032367e+02 5.878651606717616005e+02…
3.13627	3.50825e+32	5.502329309628368037e+02 5.524474797390174672e+02 5.546620113849158997e+02 5.568765250915513434e+02 5.590910200117391469e+02 5.613054952582851911e+02 5.635199499020980056e+02 5.657343829702102767e+02 5.679487934437041758e+02 5.701631802555460808e+02 5.723775422883090869e+02 5.745918783717967244e+02 5.768061872805495796e+02 5.790204677312351578e+02 5.812347183799166714e+02 5.834489378191881315e+02…
3.14128	3.67392e+32	5.458159037299650436e+02 5.480304844076049449e+02 5.502450494615150092e+02 5.524595981538620890e+02 5.546741297119684759e+02 5.568886433266652602e+02 5.591031381505728177e+02 5.613176132962918246e+02 5.635320678345156011e+02 5.657465007920524158e+02 5.679609111497497906e+02 5.701752978403256975e+02 5.723896597460965268e+02 5.746039956965945521e+02 5.768183044660770520e+02 5.790325847709158325e+02…
3.14629	3.84743e+32	5.413988170694155997e+02 5.436134268420315721e+02 5.458280223649338723e+02 5.480426029651764566e+02 5.502571679380348542e+02 5.524717165455022041e+02 5.546862480147199221e+02 5.569007615363308332e+02 5.591152562627555653e+02 5.613297313063889078e+02 5.635441857377063570e+02 5.657586185832881256e+02 5.679730288237429932e+02 5.701874153915398438e+02 5.724017771687326785e+02 5.746161129845812638e+02…
3.1513	4.02912e+32	5.369816762108579269e+02 5.391963125189387256e+02 5.414109358304480111e+02 5.436255455316203324e+02 5.458401409797047563e+02 5.480547215015968732e+02 5.502692863924041831e+02 5.524838349139454294e+02 5.546983662931791059e+02 5.569128797205569299e+02 5.591273743482987584e+02 5.613418492885882642e+02 5.635563036116814146e+02 5.657707363439277515e+02 5.679851464656954931e+02 5.701995329091996609e+02…
3.15631	4.2194e+32	5.325644859236035700e+02 5.347791464328696520e+02 5.369937950884699376e+02 5.392084313306124841e+02 5.414230545730697486e+02 5.436376642019286010e+02 5.458522595742851991e+02 5.480668400168727885e+02 5.502814048246300445e+02 5.524959532592000642e+02 5.547104845473551222e+02 5.569249978793527589e+02 5.591394924072103549e+02 5.613539672428981930e+02 5.635684214564502099e+02 5.657828540739822074e+02…
3.16132	4.41866e+32	5.281472505571452984e+02 5.303619331387222928e+02 5.325766049090027536e+02 5.347912653574209116e+02 5.370059139492996110e+02 5.392205501247115080e+02 5.414351732972866103e+02 5.436497828529634262e+02 5.458643781486812259e+02 5.480789585110112512e+02 5.502935232347211922e+02 5.525080715812742937e+02 5.547226027772557018e+02 5.569371160127269604e+02 5.591516104394993363e+02 5.613660851693285849e+02…
3.16633	4.62733e+32	5.237299740781211312e+02 5.259446767904611306e+02 5.281593696421830373e+02 5.303740521676178332e+02 5.325887238791046912e+02 5.348033842659523316e+02 5.370180327933529725e+02 5.392326689012418228e+02 5.414472920031048488e+02 5.436619014847306062e+02 5.458764967029005675e+02 5.480910769840198782e+02 5.503056416226841066e+02 5.525201898801753941e+02 5.547347209828890300e+02 5.569492341206876063e+02…
3.17134	4.84586e+32	5.193126601040274863e+02 5.215273811764180891e+02 5.237420932552475961e+02 5.259567959157940322e+02 5.281714887132764034e+02 5.303861711819102993e+02 5.326008428339135889e+02 5.348155031584689141e+02 5.370301516206349106e+02 5.392447876602087717e+02 5.414594106905309445e+02 5.436740200972368484e+02 5.458886152369490219e+02 5.481031954359056044e+02 5.503177599885265181e+02 5.525323081559108687e+02…
3.17635	5.07471e+32	5.148953119339578279e+02 5.171100497514878498e+02 5.193247793662488903e+02 5.215395003908646459e+02 5.237542124196631903e+02 5.259689150278155694e+02 5.281836077704299441e+02 5.303982901816045796e+02 5.326129617734346766e+02 5.348276220349753203e+02 5.370422704311512234e+02 5.392569064016186076e+02 5.414715293595702406e+02 5.436861386904882920e+02 5.459007337508329556e+02 5.481153138666744553e+02…
3.18136	5.31436e+32	5.104779325766373290e+02 5.126926856664827028e+02 5.149074312747975455e+02 5.171221690482651638e+02 5.193368986168835590e+02 5.215516195931771790e+02 5.237663315713716656e+02 5.259810341265300622e+02 5.281957268136475250e+02 5.304104091667044258e+02 5.326250806976732974e+02 5.348397408954775756e+02 5.370543892249073679e+02 5.392690251254762188e+02 5.414836480102288760e+02 5.436982572644908487e+02…
3.18637	5.56533e+32	5.060605247759883696e+02 5.082752917949076163e+02 5.104900519900994027e+02 5.127048050393123049e+02 5.149195506050754148e+02 5.171342883339822265e+02 5.193490178559352444e+02 5.215637387833594403e+02 5.237784507103766600e+02 5.259931532119411486e+02 5.282078458429343755e+02 5.304225281372160907e+02 5.326371996066335441e+02 5.348518597399804548e+02 5.370665080019084598e+02 5.392811438317875172e+02…
3.19138	5.82815e+32	5.016430910344411700e+02 5.038578707573701081e+02 5.060726442565213006e+02 5.082874112379753342e+02 5.105021713939327128e+02 5.127169244020581118e+02 5.149316699247939368e+02 5.171464076086408568e+02 5.193611370834061063e+02 5.215758579614142718e+02 5.237905698366821525e+02 5.260052722840532624e+02 5.282199648582934515e+02 5.304346470931419617e+02 5.326493185003198505e+02 5.348639785684873686e+02…
3.19639	6.10339e+32	4.972256336341962424e+02 4.994404249438489387e+02 5.016552105769087007e+02 5.038699902652976448e+02 5.060847637282774372e+02 5.082995306718515280e+02 5.105142907881407268e+02 5.127290437547243300e+02 5.149437892339556129e+02 5.171585268722449200e+02 5.193732562993005786e+02 5.215879771273462211e+02 5.238026889502918948e+02 5.260173913428698143e+02 5.282320838597294141e+02 5.304467660344873821e+02…
3.2014	6.39162e+32	4.928081546566116913e+02 4.950229565339937494e+02 4.972377532338462061e+02 4.994525445116590845e+02 5.016673301113756338e+02 5.038821097648463478e+02 5.060968831912588257e+02 5.083116500965392106e+02 5.105264101727253774e+02 5.127411630973126648e+02 5.149559085325651040e+02 5.171706461247979405e+02 5.193853755036218445e+02 5.216000962811583577e+02 5.238148080512092974e+02 5.260295103883947831e+02…
3.20641	6.69347e+32	4.883906559998825401e+02 4.906054675156430562e+02 4.928202743090479316e+02 4.950350761570830400e+02 4.972498728262028180e+02 4.994646640718311801e+02 5.016794496378436179e+02 5.038942292560186047e+02 5.061090026454681379e+02 5.083237695120403146e+02 5.105385295476904730e+02 5.127532824298273226e+02 5.149680278206245703e+02 5.171827653663021920e+02 5.193974946963733146e+02 5.216122154228540921e+02…
3.21142	7.00957e+32	4.839731393951664131e+02 4.861879597017076549e+02 4.884027757010399569e+02 4.906175871897544312e+02 4.928323939548359931e+02 4.950471957732102055e+02 4.972619924112680110e+02 4.994767836243681245e+02 5.016915691563152677e+02 5.039063487388166322e+02 5.061211220909084432e+02 5.083358889183581937e+02 5.105506489130386854e+02 5.127654017522706908e+02 5.149801470981367402e+02 5.171948845967617672e+02…
3.21643	7.3406e+32	4.795556064212831870e+02 4.817704347455688776e+02 4.839852591412847005e+02 4.862000794229033431e+02 4.884148953961362167e+02 4.906297068575180447e+02 4.928445135939764441e+02 4.950593153823759280e+02 4.972741119890428649e+02 4.994889031692700314e+02 5.017036886667925160e+02 5.039184682132428179e+02 5.061332415275811059e+02 5.083480083154945532e+02 5.105627682687712081e+02 5.127775210646444748e+02…
3.22144	7.68726e+32	4.751380585181297533e+02 4.773528941551218736e+02 4.795677262088880752e+02 4.817825545102101614e+02 4.839973788818778644e+02 4.862121991383129966e+02 4.884270150851726271e+02 4.906418265189361136e+02 4.928566332264713310e+02 4.950714349845820266e+02 4.972862315595306768e+02 4.995010227065407094e+02 5.017158081692772384e+02 5.039305876792992080e+02 5.061453609554887407e+02 5.083601277034518375e+02…
3.22645	8.05029e+32	4.707204969989036272e+02 4.729353393055804418e+02 4.751501783440088502e+02 4.773650139598450437e+02 4.795798459914561249e+02 4.817946742695767171e+02 4.840094986169473259e+02 4.862243188479378091e+02 4.884391347681506090e+02 4.906539461740096613e+02 4.928687528523227570e+02 4.950835545798311159e+02 4.972983511227317877e+02 4.995131422361812383e+02 5.017279276637715952e+02 5.039427071369879627e+02…
3.23146	8.43047e+32	4.663029230612571610e+02 4.685177714511566478e+02 4.707326168600889673e+02 4.729474591472771294e+02 4.751622981652963063e+02 4.773771337597592606e+02 4.795919657689882456e+02 4.818067940236696813e+02 4.840216183464937671e+02 4.862364385517787468e+02 4.884512544450727205e+02 4.906660658227409613e+02 4.928808724715323706e+02 4.950956741681245603e+02 4.973104706786493239e+02 4.995252617581932100e+02…
3.23647	8.8286e+32	4.618853377974659224e+02 4.641001917357088473e+02 4.663150429550058220e+02 4.685298913269546119e+02 4.707447367170880739e+02 4.729595789845899958e+02 4.751744179819930309e+02 4.773892535548664000e+02 4.796040855414855173e+02 4.818189137724897364e+02 4.840337380705191208e+02 4.862485582498380836e+02 4.884633741159397005e+02 4.906781854651313779e+02 4.928929920841013654e+02 4.951077937494640082e+02…
3.24148	9.24553e+32	4.574677422037045744e+02 4.596826012024559986e+02 4.618974577212449049e+02 4.641123116429549782e+02 4.663271628449386981e+02 4.685420111987561427e+02 4.707568565699024248e+02 4.729716988175201209e+02 4.751865377940997632e+02 4.774013733451665757e+02 4.796162053089498727e+02 4.818310335160395539e+02 4.840458577890246374e+02 4.862606779421167857e+02 4.884754937807529700e+02 4.906903051011820480e+02…
3.24649	9.68215e+32	4.530501371885034700e+02 4.552650008028339244e+02 4.574798621551738051e+02 4.596947211387001175e+02 4.619095776415450700e+02 4.641244315465579575e+02 4.663392827310560165e+02 4.685541310665622632e+02 4.707689764185321337e+02 4.729838186460681868e+02 4.751986576016179811e+02 4.774134931306618341e+02 4.796283250713818802e+02 4.818431532543191338e+02 4.840579775020115108e+02 4.862727976286159901e+02…
3.2515	1.01394e+33	4.486325235804626459e+02 4.508473914045737843e+02 4.530622571655019897e+02 4.552771207658130947e+02 4.574919821034715710e+02 4.597068410716229891e+02 4.619216975583668159e+02 4.641365514465185811e+02 4.663514026133586867e+02 4.685662509303734851e+02 4.707810962629789628e+02 4.729959384702357283e+02 4.752107774045488213e+02 4.774256129113526299e+02 4.796404448287826767e+02 4.818552729873299540e+02…
3.25651	1.06182e+33	4.442149021352864793e+02 4.464297737990681298e+02 4.486446435809957620e+02 4.508595113921992379e+02 4.530743771396098509e+02 4.552892407257647278e+02 4.575041020485985541e+02 4.597189610012254093e+02 4.619338174717113930e+02 4.641486713428376447e+02 4.663635224918484710e+02 4.685783707901916273e+02 4.707932161032436511e+02 4.730080582900239392e+02 4.752228972028931366e+02 4.774377326872408958e+02…
3.26152	1.11197e+33	4.397972735421965922e+02 4.420121487080872953e+02 4.442270221575116693e+02 4.464418938094098053e+02 4.486567635788929351e+02 4.508716313770635225e+02 4.530864971108262580e+02 4.553013606826886530e+02 4.575162219905546408e+02 4.597310809275071506e+02 4.619459373815790286e+02 4.641607912355156031e+02 4.663756423665249145e+02 4.685904906460164057e+02 4.708053359393269375e+02 4.730201781054325920e+02…
3.26653	1.16448e+33	4.353796384297858140e+02 4.375945167899089370e+02 4.398093935844144085e+02 4.420242687393655387e+02 4.442391421773340312e+02 4.464540138172350794e+02 4.486688835741543926e+02 4.508837513591681159e+02 4.530986170791520635e+02 4.553134806365856662e+02 4.575283419293414795e+02 4.597432008504699752e+02 4.619580572879704050e+02 4.641729111245533090e+02 4.663877622373893246e+02 4.686026104978492413e+02…
3.27154	1.21947e+33	4.309619973713498098e+02 4.331768786449035247e+02 4.353917584904268665e+02 4.376066368404808031e+02 4.398215136244413657e+02 4.420363887683496955e+02 4.442512621947537355e+02 4.464661338225440090e+02 4.486810035667807028e+02 4.508958713385129045e+02 4.531107370445886318e+02 4.553256005874567904e+02 4.575404618649594681e+02 4.597553207701142242e+02 4.619701771908867727e+02 4.641850310099514445e+02…
3.27655	1.27706e+33	4.265443508897552647e+02 4.287592348206300130e+02 4.309741174489665809e+02 4.331889987132528859e+02 4.354038785490708392e+02 4.376187568889610588e+02 4.398336336622780323e+02 4.420485087950397656e+02 4.442633822097706116e+02 4.464782538253371058e+02 4.486931235567727754e+02 4.509079913150992525e+02 4.531228570071359627e+02 4.553377205353020827e+02 4.575525817974086635e+02 4.597674406864404091e+02…
3.28156	1.33737e+33	4.221266994618763420e+02 4.243415858164826773e+02 4.265564709830122183e+02 4.287713549053578390e+02 4.309862375247626005e+02 4.332011187796952072e+02 4.354159986057177321e+02 4.376308769353498747e+02 4.398457536979239535e+02 4.420606288194359195e+02 4.442755022223862511e+02 4.464903738256153929e+02 4.487052435441308376e+02 4.509201112889269893e+02 4.531349769667949090e+02 4.553498404801226798e+02…
3.28657	1.40053e+33	4.177090435226416503e+02 4.199239320879300976e+02 4.221388195695416812e+02 4.243537059162991909e+02 4.265685910746096852e+02 4.287834749883476775e+02 4.309983575987386075e+02 4.332132388442312276e+02 4.354281186603681135e+02 4.376429969796479327e+02 4.398578737313810620e+02 4.420727488415399762e+02 4.442876222326008815e+02 4.465024938233790976e+02 4.487173635288559694e+02 4.509322312599975362e+02…
3.29158	1.46667e+33	4.132913834687243479e+02 4.155062740503779537e+02 4.177211636435781088e+02 4.199360522016445998e+02 4.221509396756932233e+02 4.243658260145306258e+02 4.265807111645466989e+02 4.287955950695988463e+02 4.310104776708932377e+02 4.332253589068602651e+02 4.354402387130220404e+02 4.376551170218551761e+02 4.398699937626485053e+02 4.420848688613507989e+02 4.442997422404141616e+02 4.465146138186281632e+02…
3.29659	1.53593e+33	4.088737196619085807e+02 4.110886120826964429e+02 4.133035036018840174e+02 4.155183941768930254e+02 4.177332837631346365e+02 4.199481723139139717e+02 4.221630597803312526e+02 4.243779461111772093e+02 4.265928312528237711e+02 4.288077151491116865e+02 4.310225977412283100e+02 4.332374789675838542e+02 4.354523587636798538e+02 4.376672370619722869e+02 4.398821137917267379e+02 4.420969888788691264e+02…
3.3016	1.60847e+33	4.044560524321595381e+02 4.066709465304326159e+02 4.088858398063252366e+02 4.111007322209998733e+02 4.133156237337856851e+02 4.155305143020905803e+02 4.177454038813112902e+02 4.199602924247386113e+02 4.221751798834558826e+02 4.243900662062388278e+02 4.266049513394417545e+02 4.288198352268871645e+02 4.310347178097435403e+02 4.332495990264013699e+02 4.354644788123421222e+02 4.376793570999993221e+02…
3.30661	1.68443e+33	4.000383820804217976e+02 4.022532777087436671e+02 4.044681725869417619e+02 4.066830666795914340e+02 4.088979599495947923e+02 4.111128523581020886e+02 4.133277438644293511e+02 4.155426344259707321e+02 4.177575239981084678e+02 4.199724125341180070e+02 4.221872999850681936e+02 4.244021862997163907e+02 4.266170714244008195e+02 4.288319553029252802e+02 4.310468378764393265e+02 4.332617190833138920e+02…
3.31162	1.76398e+33	3.956207088811725043e+02 3.978356059050690874e+02 4.000505022447480883e+02 4.022653978678974909e+02 4.044802927406782942e+02 4.066951868276548225e+02 4.089100800917171910e+02 4.111249724940032024e+02 4.133398639938149586e+02 4.155547545485334808e+02 4.177696441135262830e+02 4.199845326420534661e+02 4.221994200851677306e+02 4.244143063916099550e+02 4.266291915077009094e+02 4.288440753772259200e+02…
3.31663	1.84728e+33	3.912030330847512687e+02 3.934179313815704973e+02 3.956328290542861055e+02 3.978477260734248375e+02 4.000626224081210580e+02 4.022775180260525190e+02 4.044924128933690213e+02 4.067073069746234069e+02 4.089222002326927168e+02 4.111370926287033853e+02 4.133519841219434170e+02 4.155668746697796223e+02 4.177817642275652474e+02 4.199966527485446477e+02 4.222115401837547779e+02 4.244264264819195773e+02…
3.32164	1.93452e+33	3.867853549194814491e+02 3.890002543773540538e+02 3.912151532659539157e+02 3.934300515583971674e+02 3.956449492265301160e+02 3.978598462408699561e+02 4.000747425705408205e+02 4.022896381832091492e+02 4.045045330450141137e+02 4.067194271204966753e+02 4.089343203725221656e+02 4.111492127622028647e+02 4.133641042488143853e+02 4.155789947897089860e+02 4.177938843402250200e+02 4.200087728535917222e+02…
3.32665	2.02588e+33	3.823676745936086263e+02 3.845825751104994197e+02 3.867974751081300155e+02 3.890123745619781630e+02 3.912272734463638244e+02 3.934421717343938099e+02 3.956570693979052180e+02 3.978719664074051252e+02 4.000868627320068640e+02 4.023017583393674386e+02 4.045166531956140261e+02 4.067315472652757080e+02 4.089464405112052532e+02 4.111613328945020953e+02 4.133762243744280909e+02 4.155911149083215719e+02…
3.33166	2.12155e+33	3.779499922970656485e+02 3.801648937799097894e+02 3.823797947891107469e+02 3.845946953023009200e+02 3.868095952960562727e+02 3.890244947458462548e+02 3.912393936259818474e+02 3.934542919095611069e+02 3.956691895684111273e+02 3.978840865730300038e+02 4.000989828925206666e+02 4.023138784945283533e+02 4.045287733451692702e+02 4.067436674089603343e+02 4.089585606487423775e+02 4.111734530256012476e+02…
3.33667	2.22174e+33	3.735323082030836304e+02 3.757472105669962730e+02 3.779621124988748306e+02 3.801770139783160403e+02 3.823919149839536544e+02 3.846068154934123413e+02 3.868217154832595952e+02 3.890366149289570785e+02 3.912515138048064500e+02 3.934664120838976373e+02 3.956813097380480144e+02 3.978962067377448193e+02 4.001111030520810914e+02 4.023259986486907565e+02 4.045408934936789365e+02 4.067557875515500427e+02…
3.34168	2.32666e+33	3.691146224696618106e+02 3.713295256372202857e+02 3.735444284106971509e+02 3.757593307714810180e+02 3.779742327000831210e+02 3.801891341760933756e+02 3.824040351781379172e+02 3.846189356838336835e+02 3.868338356697403810e+02 3.890487351113109753e+02 3.912636339828393375e+02 3.934785322574049360e+02 3.956934299068160499e+02 3.979083269015496853e+02 4.001232232106885363e+02 4.023381188018551029e+02…
3.34669	2.43654e+33	3.646969352409063845e+02 3.669118391414933740e+02 3.691267426826158840e+02 3.713416458472982526e+02 3.735565486177627008e+02 3.757714509753923267e+02 3.779863529006909175e+02 3.802012543732416816e+02 3.824161553716630806e+02 3.846310558735648328e+02 3.868459558554985733e+02 3.890608552929086841e+02 3.912757541600797708e+02 3.934906524300824913e+02 3.957055500747152337e+02 3.979204470644447156e+02…
3.3517	2.55161e+33	3.602792466482532632e+02 3.624941512174585228e+02 3.647090554587749693e+02 3.669239593567174893e+02 3.691388628950709858e+02 3.713537660568532033e+02 3.735686688242807350e+02 3.757835711787300284e+02 3.779984731006975949e+02 3.802133745697606173e+02 3.824282755645298835e+02 3.846431760626066421e+02 3.868580760405346837e+02 3.890729754737501480e+02 3.912878743365284890e+02 3.935027726019305305e+02…
3.35671	2.67211e+33	3.558615568115822612e+02 3.580764619906565258e+02 3.602913668706431167e+02 3.625062714374176380e+02 3.647211756761881816e+02 3.669360795714651999e+02 3.691509831070267751e+02 3.713658862658854787e+02 3.735807890302510827e+02 3.757956913814941800e+02 3.780105933001046878e+02 3.802254947656514901e+02 3.824403957567383827e+02 3.846552962509591680e+02 3.868701962248490531e+02 3.890850956538353671e+02…
3.36172	2.7983e+33	3.514438658402318083e+02 3.536587715755899808e+02 3.558736770381309498e+02 3.580885822149708702e+02 3.603034870926174449e+02 3.625183916569414464e+02 3.647332958931461349e+02 3.669481997857356532e+02 3.691631033184825696e+02 3.713780064743943399e+02 3.735929092356738010e+02 3.758078115836848951e+02 3.780227134989106048e+02 3.802376149609129925e+02 3.824525159482878962e+02 3.846674164386215580e+02…
3.36673	2.93045e+33	3.470261738339291924e+02 3.492410800766950842e+02 3.514559860706064001e+02 3.536708918039106493e+02 3.558857972643009475e+02 3.581007024388886748e+02 3.603156073141767592e+02 3.625305118760306868e+02 3.647454161096482039e+02 3.669603199995290197e+02 3.691752235294396769e+02 3.713901266823805827e+02 3.736050294405491741e+02 3.758199317853023445e+02 3.780348336971163121e+02 3.802497351555455793e+02…
3.37174	3.06884e+33	3.426084808836330353e+02 3.448233875892266838e+02 3.470382940678226760e+02 3.492532003087010253e+02 3.514681063006357249e+02 3.536830120318700210e+02 3.558979174900924249e+02 3.581128226624101671e+02 3.603277275353203777e+02 3.625426320946846204e+02 3.647575363256955256e+02 3.669724402128459815e+02 3.691873437398973010e+02 3.714022468898440934e+02 3.736171496448769176e+02 3.758320519863462437e+02…
3.37675	3.21376e+33	3.381907870723061365e+02 3.404056942000650565e+02 3.426206011207630127e+02 3.448355078246219705e+02 3.470504143014015312e+02 3.492653205403775019e+02 3.514802265303198965e+02 3.536951322594679255e+02 3.559100377155052115e+02 3.581249428855346082e+02 3.603398477560492665e+02 3.625547523129046112e+02 3.647696565412875884e+02 3.669845604256863112e+02 3.691994639498558399e+02 3.714143670967845878e+02…
3.38176	3.36553e+33	3.337730924756176591e+02 3.359879999884528274e+02 3.382029073124128331e+02 3.404178144385775227e+02 3.426327213576062150e+02 3.448476280597168966e+02 3.470625345346655877e+02 3.492774407717245140e+02 3.514923467596584032e+02 3.537072524867039647e+02 3.559221579405397620e+02 3.581370631082634759e+02 3.603519679763633121e+02 3.625668725306895226e+02 3.647817767564242786e+02 3.669966806380497246e+02…
3.38677	3.52447e+33	3.293553971625846657e+02 3.315703050266669720e+02 3.337852127184615370e+02 3.360001202298319640e+02 3.382150275522578227e+02 3.404299346768161172e+02 3.426448415941624717e+02 3.448597482945112915e+02 3.470746547676146747e+02 3.492895610027412658e+02 3.515044669886524389e+02 3.537193727135791619e+02 3.559342781651957921e+02 3.581491833305956902e+02 3.603640881962621734e+02 3.625789927480399797e+02…
3.39178	3.69092e+33	3.249377011961578319e+02 3.271526093806304516e+02 3.293675174079456838e+02 3.315824252706818243e+02 3.337973329610667292e+02 3.360122404709612169e+02 3.382271477918411620e+02 3.404420549147806696e+02 3.426569618304313849e+02 3.448718685290049280e+02 3.470867750002495882e+02 3.493016812334290648e+02 3.515165872173014350e+02 3.537314929400927781e+02 3.559463983894735293e+02 3.581613035525318764e+02…
3.39679	3.86522e+33	3.205200046337536151e+02 3.227349131104712683e+02 3.249498214438328887e+02 3.271647296270687093e+02 3.293796376530887642e+02 3.315945455144690186e+02 3.338094532034335202e+02 3.360243607118404725e+02 3.382392680311625668e+02 3.404541751524708388e+02 3.426690820664138641e+02 3.448839887631984311e+02 3.470988952325695891e+02 3.493138014637874562e+02 3.515287074456052778e+02 3.537436131662452681e+02…
3.4018	4.04776e+33	3.161023075277417433e+02 3.183172162710324642e+02 3.205321248835564916e+02 3.227470333591377312e+02 3.249619416913097325e+02 3.271768498732992612e+02 3.293917578980147027e+02 3.316066657580280435e+02 3.338215734455613983e+02 3.360364809524695033e+02 3.382513882702226056e+02 3.404662953898873639e+02 3.426812023021091704e+02 3.448961089970914600e+02 3.471110154645752459e+02 3.493259216938162695e+02…
3.40681	4.23891e+33	3.116846099258892195e+02 3.138995189123369300e+02 3.161144277795009998e+02 3.183293365217480186e+02 3.205442451331785492e+02 3.227591536076151897e+02 3.249740619385884202e+02 3.271889701193227324e+02 3.294038781427228173e+02 3.316187860013594673e+02 3.338336936874512162e+02 3.360486011928496737e+02 3.382635085090213920e+02 3.404784156270303583e+02 3.426933225375179290e+02 3.449082292306842419e+02…
3.41182	4.4391e+33	3.072669118717633978e+02 3.094818210800094676e+02 3.116967301794461491e+02 3.139116391649350248e+02 3.161265480310947851e+02 3.183414567722900870e+02 3.205563653826195605e+02 3.227712738559029049e+02 3.249861821856677579e+02 3.272010903651373610e+02 3.294159983872132784e+02 3.316309062444630626e+02 3.338458139291022917e+02 3.360607214329795625e+02 3.382756287475580734e+02 3.404905358638989696e+02…
3.41683	4.64873e+33	3.028492134051035691e+02 3.050641228156659963e+02 3.072790321269733909e+02 3.094939413343386150e+02 3.117088504328528984e+02 3.139237594173757202e+02 3.161386682825238950e+02 3.183535770226597492e+02 3.205684856318794118e+02 3.227833941040009336e+02 3.249983024325494512e+02 3.272132106107448521e+02 3.294281186314867114e+02 3.316430264873387728e+02 3.338579341705148522e+02 3.360728416728595676e+02…
3.42184	4.86827e+33	2.984315145621558827e+02 3.006464241572641640e+02 3.028613336618328162e+02 3.050762430715860773e+02 3.072911523820461639e+02 3.095060615885241191e+02 3.117209706861091263e+02 3.139358796696587319e+02 3.161507885337874768e+02 3.183656972728562096e+02 3.205806058809586148e+02 3.227955143519098442e+02 3.250104226792327609e+02 3.272253308561446374e+02 3.294402388755422635e+02 3.316551467299868818e+02…
3.42685	5.09818e+33	2.940138153759805277e+02 2.962287251394258192e+02 2.984436348202813178e+02 3.006585444146466557e+02 3.028734539184370078e+02 3.050883633273752480e+02 3.073032726369818874e+02 3.095181818425659230e+02 3.117330909392145486e+02 3.139479999217840600e+02 3.161629087848866106e+02 3.183778175228803207e+02 3.205927261298569988e+02 3.228076345996292957e+02 3.250225429257176870e+02 3.272374511013366032e+02…
3.43186	5.33894e+33	2.895961158767330517e+02 2.918110257937306073e+02 2.940259356353897715e+02 2.962408453981525440e+02 2.984557550782931798e+02 3.006706646719100036e+02 3.028855741749165418e+02 3.051004835830338493e+02 3.073153928917803341e+02 3.095303020964641405e+02 3.117452111921704727e+02 3.139601201737526139e+02 3.161750290358212965e+02 3.183899377727321962e+02 3.206048463785750187e+02 3.228197548471596861e+02…
3.43687	5.59107e+33	2.851784160919176543e+02 2.873933261489813731e+02 2.896082361373211711e+02 2.918231460536919712e+02 2.940380558946947076e+02 2.962529656567699590e+02 2.984678753361907866e+02 3.006827849290535823e+02 3.028976944312701107e+02 3.051126038385606876e+02 3.073275131464418450e+02 3.095424223502188852e+02 3.117573314449754207e+02 3.139722404255632000e+02 3.161871492865904543e+02 3.184020580224109835e+02…
3.44188	5.85511e+33	2.807607160466224059e+02 2.829756262314509740e+02 2.851905363535896072e+02 2.874054464100776727e+02 2.896203563978147599e+02 2.918352663135540297e+02 2.940501761538955634e+02 2.962650859152786893e+02 2.984799955939738538e+02 3.006949051860775057e+02 3.029098146874991357e+02 3.051247240939570133e+02 3.073396334009661359e+02 3.095545426038298160e+02 3.117694516976301315e+02 3.139843606772163298e+02…
3.44689	6.13162e+33	2.763430157637301932e+02 2.785579260651032882e+02 2.807728363092900850e+02 2.829877464935901230e+02 2.852026566151751013e+02 2.874175666710833639e+02 2.896324766582133634e+02 2.918473865733168964e+02 2.940622964129922821e+02 2.962772061736779960e+02 2.984921158516433479e+02 3.007070254429822285e+02 3.029219349436031052e+02 3.051368443492222013e+02 3.073517536553529794e+02 3.095666628572971604e+02…
3.4519	6.42119e+33	2.719253152641136353e+02 2.741402256717962018e+02 2.763551360273130513e+02 2.785700463282005899e+02 2.807849565718790359e+02 2.829998667556468490e+02 2.852147768766741365e+02 2.874296869319986172e+02 2.896445969185166973e+02 2.918595068329798892e+02 2.940744166719850909e+02 2.962893264319687887e+02 2.985042361091988141e+02 3.007191456997674663e+02 3.029340551995821897e+02 3.051489646043567063e+02…
3.45691	6.72443e+33	2.675076145668105596e+02 2.697225250714668050e+02 2.719374355285371507e+02 2.741523459357737238e+02 2.763672562908238888e+02 2.785821665912226308e+02 2.807970768343892587e+02 2.830119870176208110e+02 2.852268971380862581e+02 2.874418071928228073e+02 2.896567171787256711e+02 2.918716270925442018e+02 2.940865369308742174e+02 2.963014466901506125e+02 2.985163563666401387e+02 3.007312659564333330e+02…
3.46192	7.04199e+33	2.630899136891861758e+02 2.653048242823005012e+02 2.675197348320061792e+02 2.697346453362532088e+02 2.719495557928948415e+02 2.741644661996828631e+02 2.763793765542628194e+02 2.785942868541692974e+02 2.808091970968199576e+02 2.830241072795117248e+02 2.852390173994125462e+02 2.874539274535569575e+02 2.896688374388398870e+02 2.918837473520090953e+02 2.940986571896591499e+02 2.963135669482235812e+02…
3.46693	7.37455e+33	2.586722126470799594e+02 2.608871233208847116e+02 2.631020339550913150e+02 2.653169445478299622e+02 2.675318550971422269e+02 2.697467656009771986e+02 2.719616760571872192e+02 2.741765864635232219e+02 2.763914968176295019e+02 2.786064071170403054e+02 2.808213173591724967e+02 2.830362275413205566e+02 2.852511376606521480e+02 2.874660477142006130e+02 2.896809576988591175e+02 2.918958676113746833e+02…
3.47194	7.72281e+33	2.542545114549396317e+02 2.564694222023492785e+02 2.586843329136369221e+02 2.608992435870967483e+02 2.631141542209419413e+02 2.653290648133022955e+02 2.675439753622183616e+02 2.697588858656382627e+02 2.719737963214134311e+02 2.741887067272945160e+02 2.764036170809245618e+02 2.786185273798364506e+02 2.808334376214460804e+02 2.830483478030469087e+02 2.852632579218052911e+02 2.874781679747536032e+02…
3.47695	8.08752e+33	2.498368101259437424e+02 2.520517209404953007e+02 2.542666317220955534e+02 2.564815424691886392e+02 2.586964531801445446e+02 2.609113638532570008e+02 2.631262744867385663e+02 2.653411850787178992e+02 2.675560956272345834e+02 2.697710061302368558e+02 2.719859165855749552e+02 2.742008269909978821e+02 2.764157373441482264e+02 2.786306476425576761e+02 2.808455578836410496e+02 2.830604680646910083e+02…
3.48196	8.46946e+33	2.454191086721118324e+02 2.476340195479098441e+02 2.498489303936491410e+02 2.520638412079100306e+02 2.542787519892058583e+02 2.564936627359800241e+02 2.587085734466020313e+02 2.609234841193647298e+02 2.631383947524797122e+02 2.653533053440756362e+02 2.675682158921910627e+02 2.697831263947728075e+02 2.719980368496704273e+02 2.742129472546322404e+02 2.764278576072995861e+02 2.786427679052032431e+02…
3.48697	8.86943e+33	2.410014071044086847e+02 2.432163180360757337e+02 2.454312289403223417e+02 2.476461398158536440e+02 2.498610506613133850e+02 2.520759614752814741e+02 2.542908722562708590e+02 2.565057830027239447e+02 2.587206937130094389e+02 2.609356043854201062e+02 2.631505150181669137e+02 2.653654256093767003e+02 2.675803361570878565e+02 2.697952466592462883e+02 2.720101571137004157e+02 2.742250675181977613e+02…
3.49198	9.28829e+33	2.365837054328352735e+02 2.387986164154660003e+02 2.410135273730830079e+02 2.432284383045051470e+02 2.454433492084951922e+02 2.476582600837576820e+02 2.498731709289360765e+02 2.520880817426096314e+02 2.543029925232899586e+02 2.565179032694199464e+02 2.587328139793675064e+02 2.609477246514236981e+02 2.631626352837993750e+02 2.653775458746205231e+02 2.675924564219247941e+02 2.698073669236569572e+02…
3.49699	9.72693e+33	2.321660036665141149e+02 2.343809146956339475e+02 2.365958257019356381e+02 2.388107366843414923e+02 2.410256476417229976e+02 2.432405585728983795e+02 2.454554694766302134e+02 2.476703803516223559e+02 2.498852911965171302e+02 2.521002020098940761e+02 2.543151127902641520e+02 2.565300235360689385e+02 2.587449342456757790e+02 2.609598449173752783e+02 2.631747555493774371e+02 2.653896661398073320e+02…
3.502	1.01863e+34	2.277483018137664885e+02 2.299632128852940127e+02 2.321781239360061306e+02 2.343930349649195648e+02 2.366079459710050514e+02 2.388228569531845267e+02 2.410377679103289950e+02 2.432526788412562837e+02 2.454675897447276611e+02 2.476825006194475236e+02 2.498974114640575976e+02 2.521123222771359735e+02 2.543272330571934674e+02 2.565421438026706937e+02 2.587570545119347685e+02 2.609719651832752447e+02…
3.50701	1.06673e+34	2.233305998821817298e+02 2.255455109923938721e+02 2.277604220836172715e+02 2.299753331549553081e+02 2.321902442054690709e+02 2.344051552341747708e+02 2.366200662400427746e+02 2.388349772219942793e+02 2.410498881788998347e+02 2.432647991095771829e+02 2.454797100127873648e+02 2.476946208872332136e+02 2.499095317315562568e+02 2.521244425443340731e+02 2.543393533240769102e+02 2.565542640692245300e+02…
3.51202	1.11711e+34	2.189128978786834523e+02 2.211278090241840175e+02 2.233427201523622898e+02 2.255576312624005482e+02 2.277725423534419633e+02 2.299874534245893472e+02 2.322023644749033053e+02 2.344172755033998783e+02 2.366321865090484948e+02 2.388470974907709206e+02 2.410620084474366251e+02 2.432769193778624981e+02 2.454918302808094381e+02 2.477067411549792837e+02 2.499216519990137044e+02 2.521365628114890285e+02…
3.51703	1.16987e+34	2.144951958095867326e+02 2.167101069872778396e+02 2.189250181491669878e+02 2.211399292945079367e+02 2.233548404225192030e+02 2.255697515323824405e+02 2.277846626232405924e+02 2.299995736941961013e+02 2.322144847443087201e+02 2.344293957725948303e+02 2.366443067780234628e+02 2.388592177595150758e+02 2.410741287159390822e+02 2.432890396461117462e+02 2.455039505487935685e+02 2.477188614226860466e+02…
3.52204	1.22511e+34	2.100774936806520543e+02 2.122924048877077325e+02 2.145073160803483461e+02 2.167222272578929108e+02 2.189371384196287522e+02 2.211520495648090900e+02 2.233669606926522135e+02 2.255818718023393785e+02 2.277967828930127041e+02 2.300116939637751159e+02 2.322266050136858553e+02 2.344415160417601953e+02 2.366564270469669964e+02 2.388713380282262335e+02 2.410862489844071490e+02 2.433011599143250407e+02…
3.52705	1.28297e+34	2.056597914971336536e+02 2.078747027309763382e+02 2.100896139516688663e+02 2.123045251585902804e+02 2.145194363510900644e+02 2.167343475284872909e+02 2.189492586900688309e+02 2.211641698350875060e+02 2.233790809627611225e+02 2.255939920722709644e+02 2.278089031627591226e+02 2.300238142333272435e+02 2.322387252830343130e+02 2.344536363108955754e+02 2.366685473158790955e+02 2.388834582969045357e+02…
3.53206	1.34356e+34	2.012420892638246244e+02 2.034570005221028453e+02 2.056719117683848310e+02 2.078868230021041654e+02 2.101017342226676021e+02 2.123166454294537289e+02 2.145315566218120580e+02 2.167464677990609516e+02 2.189613789604867407e+02 2.211762901053429005e+02 2.233912012328464414e+02 2.256061123421780508e+02 2.278210234324793078e+02 2.300359345028517453e+02 2.322508455523542068e+02 2.344657565800009991e+02…
3.53707	1.40701e+34	1.968243869850966234e+02 1.990392982656655079e+02 2.012542095352909257e+02 2.034691207934560282e+02 2.056840320396196944e+02 2.078989432732149965e+02 2.101138544936484038e+02 2.123287657002983622e+02 2.145436768925137585e+02 2.167585880696135234e+02 2.189734992308834762e+02 2.211884103755759270e+02 2.234033215029081418e+02 2.256182326120602113e+02 2.278331437021736861e+02 2.300480547723492748e+02…
3.54208	1.47345e+34	1.924066846649377567e+02 1.946215959658406689e+02 1.968365072567604841e+02 1.990514185372256293e+02 2.012663298067422488e+02 2.034812410647935224e+02 2.056961523108378458e+02 2.079110635443083765e+02 2.101259747646107314e+02 2.123408859711238108e+02 2.145557971631961607e+02 2.167707083401457737e+02 2.189856195012584692e+02 2.212005306457861877e+02 2.234154417729459681e+02 2.256303528819174460e+02…
3.54709	1.54304e+34	1.879889823069856334e+02 1.902038936264378606e+02 1.924188049367829763e+02 1.946337162375906473e+02 1.968486275284106739e+02 1.990635388087713409e+02 2.012784500781785937e+02 2.034933613361153562e+02 2.057082725820393989e+02 2.079231838153841920e+02 2.101380950355552955e+02 2.123530062419307285e+02 2.145679174338586677e+02 2.167828286106572193e+02 2.189977397716116911e+02 2.212126509159738248e+02…
3.5521	1.61591e+34	1.835712799145585166e+02 1.857861912509319495e+02 1.880011025789973189e+02 1.902160138983621493e+02 1.924309252086156619e+02 1.946458365093275518e+02 1.968607478000472497e+02 1.990756590803028416e+02 2.012905703495996477e+02 2.035054816074210748e+02 2.057203928532247801e+02 2.079353040864431534e+02 2.101502153064819822e+02 2.123651265127186321e+02 2.145800377045015637e+02 2.167949488811480876e+02…
3.55711	1.69222e+34	1.791535774906834604e+02 1.813684888424928658e+02 1.835834001867233098e+02 1.857983115230165083e+02 1.880132228509979200e+02 1.902281341702748989e+02 1.924430454804363251e+02 1.946579567810517517e+02 1.968728680716701263e+02 1.990877793518197905e+02 2.013026906210063771e+02 2.035176018787118153e+02 2.057325131243940746e+02 2.079474243574852892e+02 2.101623355773907917e+02 2.123772467834881468e+02…
3.56212	1.77214e+34	1.747358750381206107e+02 1.769507864040113532e+02 1.791656977629879748e+02 1.813806091147239670e+02 1.835955204588773313e+02 1.858104317950899258e+02 1.880253431229867829e+02 1.902402544421753419e+02 1.924551657522436301e+02 1.946700770527621955e+02 1.968849883432791614e+02 1.990998996233225853e+02 2.013148108923977588e+02 2.035297221499865259e+02 2.057446333955465150e+02 2.079595446285097751e+02…
3.56713	1.85583e+34	1.703181725593889553e+02 1.725330839381251735e+02 1.747479953105538186e+02 1.769629066763771732e+02 1.791778180352830816e+02 1.813927293869450637e+02 1.836076407310208651e+02 1.858225520671523157e+02 1.880374633949638223e+02 1.902523747140633077e+02 1.924672860240388843e+02 1.946821973244596791e+02 1.968971086148746110e+02 1.991120198948109419e+02 2.013269311637739918e+02 2.035418424212453203e+02…
3.57214	1.94347e+34	1.659004700567861050e+02 1.681153814472404804e+02 1.703302928319405680e+02 1.725452042106149406e+02 1.747601155829788979e+02 1.769750269487342962e+02 1.791899383075691219e+02 1.814048496591565538e+02 1.836197610031540819e+02 1.858346723392038484e+02 1.880495836669302889e+02 1.902644949859401606e+02 1.924794062958220309e+02 1.946943175961447139e+02 1.969092288864567877e+02 1.991241401662854571e+02…
3.57715	2.03525e+34	1.614827675324070526e+02 1.636976789335510034e+02 1.659125903294458624e+02 1.681275017198433943e+02 1.703424131044840806e+02 1.725573244830961812e+02 1.747722358553947402e+02 1.769871472210819263e+02 1.792020585798448167e+02 1.814169699313573858e+02 1.836318812752768395e+02 1.858467926112446094e+02 1.880617039388850742e+02 1.902766152578048491e+02 1.924915265675924445e+02 1.947064378678162768e+02…
3.58216	2.13136e+34	1.570650649881636127e+02 1.592799763990592794e+02 1.614948878051662575e+02 1.637097992062581682e+02 1.659247106020983722e+02 1.681396219924387481e+02 1.703545333770196919e+02 1.725694447555690942e+02 1.747843561278016011e+02 1.769992674934201489e+02 1.792141788521115870e+02 1.814290902035488102e+02 1.836440015473893368e+02 1.858589128832743711e+02 1.880738242108282918e+02 1.902887355296575436e+02…
3.58717	2.23202e+34	1.526473624257995425e+02 1.548622738455910905e+02 1.570771852610139661e+02 1.592920966718619411e+02 1.615070080779187833e+02 1.637219194789583412e+02 1.659368308747436629e+02 1.681517422650266553e+02 1.703666536495469757e+02 1.725815650280333955e+02 1.747964764002004472e+02 1.770113877657497312e+02 1.792262991243687225e+02 1.814412104757301734e+02 1.836561218194914318e+02 1.858710331552934178e+02…
3.59218	2.33742e+34	1.482296598469054629e+02 1.504445712748122617e+02 1.526594826987336830e+02 1.548743941184814616e+02 1.570893055338584645e+02 1.593042169446583216e+02 1.615191283506648290e+02 1.637340397516517498e+02 1.659489511473814503e+02 1.681638625376066614e+02 1.703787739220668982e+02 1.725936853004898239e+02 1.748085966725905678e+02 1.770235080380703323e+02 1.792384193966165356e+02 1.814533307479017594e+02…
3.59719	2.44781e+34	1.438119572529321317e+02 1.460268686882422173e+02 1.482417801199163421e+02 1.504566915477830094e+02 1.526716029716623098e+02 1.548865143913660063e+02 1.571014258066967955e+02 1.593163372174483641e+02 1.615312486234039397e+02 1.637461600243377973e+02 1.659610714200124164e+02 1.681759828101794199e+02 1.703908941945788058e+02 1.726058055729379248e+02 1.748207169449718492e+02 1.770356283103816963e+02…
3.6022	2.56341e+34	1.393942546452035174e+02 1.416091660872670275e+02 1.438240775260136388e+02 1.460389889612868046e+02 1.482539003929223895e+02 1.504688118207485559e+02 1.526837232445855648e+02 1.548986346642449234e+02 1.571135460795289021e+02 1.593284574902318411e+02 1.615433688961368262e+02 1.637582802970173930e+02 1.659731916926361350e+02 1.681881030827447319e+02 1.704030144670827553e+02 1.726179258453779255e+02…
3.60721	2.68446e+34	1.349765520249267183e+02 1.371914634731511455e+02 1.394063749183496270e+02 1.416212863603793721e+02 1.438361977990906269e+02 1.460511092343266739e+02 1.482660206659233779e+02 1.504809320937089581e+02 1.526958435175029081e+02 1.549107549371176447e+02 1.571256663523554664e+02 1.593405777630094349e+02 1.615554891688632324e+02 1.637704005696900538e+02 1.659853119652527198e+02 1.682002233553024269e+02…
3.61222	2.81124e+34	1.305588493932029905e+02 1.327737608470478108e+02 1.349886722981321157e+02 1.372035837463255916e+02 1.394184951914917292e+02 1.416334066334873683e+02 1.438483180721629822e+02 1.460632295073617684e+02 1.482781409389190799e+02 1.504930523666636475e+02 1.527079637904152492e+02 1.549228752099852215e+02 1.571377866251759770e+02 1.593526980357807474e+02 1.615676094415830448e+02 1.637825208423559218e+02…
3.61723	2.944e+34	1.261411467510371835e+02 1.283560582100092518e+02 1.305709696664629575e+02 1.327858811202793845e+02 1.350007925713338750e+02 1.372157040194962008e+02 1.394306154646295965e+02 1.416455269065911295e+02 1.438604383452305058e+02 1.460753497803917185e+02 1.482902612119101775e+02 1.505051726396137042e+02 1.527200840633221901e+02 1.549349954828470004e+02 1.571499068979905189e+02 1.593648183085458641e+02…
3.62224	3.08303e+34	1.217234440993456275e+02 1.239383555629950990e+02 1.261532670243470591e+02 1.283681784832929793e+02 1.305830899397194287e+02 1.327980013935072066e+02 1.350129128445317974e+02 1.372278242926627172e+02 1.394427357377629164e+02 1.416576471796900023e+02 1.438725586182938230e+02 1.460874700534172632e+02 1.483023814848962161e+02 1.505172929125584460e+02 1.527322043362235604e+02 1.549471157557030097e+02…
3.62725	3.22863e+34	1.173057414389648017e+02 1.195206529068812245e+02 1.217355643727017309e+02 1.239504758363272998e+02 1.261653872976541919e+02 1.283802987565739784e+02 1.305952102129728871e+02 1.328101216667319306e+02 1.350250331177260250e+02 1.372399445658253967e+02 1.394548560108929394e+02 1.416697674527854929e+02 1.438846788913529906e+02 1.460995903264386300e+02 1.483145017578777640e+02 1.505294131854983277e+02…
3.63226	3.3811e+34	1.128880387706564221e+02 1.151029502424655249e+02 1.173178617123624718e+02 1.195327731802570099e+02 1.217476846460545516e+02 1.239625961096560331e+02 1.261775075709577578e+02 1.283924190298511689e+02 1.306073304862220823e+02 1.328222419399522494e+02 1.350371533909164157e+02 1.372520648389840119e+02 1.394669762840183864e+02 1.416818877258760665e+02 1.438967991644072129e+02 1.461117105994546819e+02…
3.63727	3.54077e+34	1.084703360951166360e+02 1.106852475704769034e+02 1.129001590440926890e+02 1.151150705158817118e+02 1.173299819857576125e+02 1.195448934536300811e+02 1.217598049194045160e+02 1.239747163829818106e+02 1.261896278442578705e+02 1.284045393031247215e+02 1.306194507594682648e+02 1.328343622131692712e+02 1.350492736641030831e+02 1.372641851121387617e+02 1.394790965571397408e+02 1.416940079989624621e+02…
3.64228	3.70799e+34	1.040526334129799864e+02 1.062675448915798597e+02 1.084824563685882595e+02 1.106973678439301096e+02 1.129122793175265826e+02 1.151271907892953976e+02 1.173421022591501099e+02 1.195570137270003954e+02 1.217719251927512545e+02 1.239868366563042201e+02 1.262017481175551552e+02 1.284166595763953751e+02 1.306315710327109798e+02 1.328464824863827687e+02 1.350613939372858567e+02 1.372763053852895609e+02…
3.64729	3.8831e+34	9.963493072482580715e+01 1.018498422063810267e+02 1.040647536864844653e+02 1.062796651650674278e+02 1.084945766420581208e+02 1.107094881173813690e+02 1.129243995909585010e+02 1.151393110627069376e+02 1.173542225325400210e+02 1.195691340003679670e+02 1.217840454660958613e+02 1.239989569296244412e+02 1.262138683908497825e+02 1.284287798496631297e+02 1.306436913059506253e+02 1.328586027595929977e+02…
3.6523	4.06648e+34	9.521722803118137790e+01 9.743213951543276607e+01 9.964705099835965996e+01 1.018619624798994323e+02 1.040768739599865711e+02 1.062917854385525516e+02 1.085066969155254526e+02 1.107216083908300419e+02 1.129365198643872787e+02 1.151514313361152801e+02 1.173663428059272889e+02 1.195812542737328954e+02 1.217961657394372281e+02 1.240110772029412090e+02 1.262259886641407576e+02 1.284409001229272462e+02…
3.65731	4.25852e+34	9.079952533252874503e+01 9.301443681923976214e+01 9.522934830474245871e+01 9.744425978897966445e+01 9.965917127189163693e+01 1.018740827534157916e+02 1.040889942334866589e+02 1.063039057120355295e+02 1.085188171889901554e+02 1.107337286642760290e+02 1.129486401378139817e+02 1.151635516095214342e+02 1.173784630793119561e+02 1.195933745470949958e+02 1.218082860127757669e+02 1.240231974762549356e+02…
3.66232	4.45963e+34	8.638182262930749289e+01 8.859673411826240397e+01 9.081164560611489378e+01 9.302655709281293639e+01 9.524146857830193369e+01 9.745638006252484331e+01 9.967129154542190861e+01 1.018862030269303887e+02 1.041011145069844304e+02 1.063160259855160916e+02 1.085309374624531529e+02 1.107458489377201829e+02 1.129607604112384109e+02 1.151756718829251867e+02 1.173905833526940370e+02 1.196054948204543962e+02…
3.66733	4.67023e+34	8.196411992191833917e+01 8.417903141292030966e+01 8.639394290291656375e+01 8.860885439185953771e+01 9.082376587969953619e+01 9.303867736638449060e+01 9.525358885185977442e+01 9.746850033606828845e+01 9.968341181894990655e+01 1.018983233004426694e+02 1.041132347804805818e+02 1.063281462589950195e+02 1.085430577359138766e+02 1.107579692111619920e+02 1.129728806846603959e+02 1.151877921563263811e+02…
3.67234	4.89079e+34	7.754641721072707128e+01 7.976132870359650440e+01 8.197624019554845631e+01 8.419115168653948444e+01 8.640606317652424195e+01 8.862097466545522195e+01 9.083588615328267224e+01 9.305079763995443898e+01 9.526570912541554037e+01 9.748062060960961617e+01 9.969553209247645498e+01 1.019104435739533869e+02 1.041253550539747010e+02 1.063402665324717731e+02 1.085551780093724830e+02 1.107700894846015558e+02…
3.67735	5.12176e+34	7.312871449606724639e+01 7.534362599064043309e+01 7.755853748437648676e+01 7.977344897723594386e+01 8.198836046917732290e+01 8.420327196015736604e+01 8.641818345013061275e+01 8.863309493904952774e+01 9.084800642686393246e+01 9.306291791352239784e+01 9.527782939897001313e+01 9.749274088314959386e+01 9.970765236600126968e+01 1.019225638474622428e+02 1.041374753274669160e+02 1.063523868059464803e+02…
3.68236	5.36363e+34	6.871101177824320416e+01 7.092592327437067468e+01 7.314083476973438280e+01 7.535574626429837508e+01 7.757065775802482221e+01 7.978556925087417540e+01 8.200048074280498156e+01 8.421539223377395444e+01 8.643030372373522141e+01 8.864521521264198611e+01 9.086012670044404160e+01 9.307503818708926246e+01 9.528994967252292270e+01 9.750486115668789466e+01 9.971977263952422277e+01 1.019346841209692087e+02…
3.68737	5.61693e+34	6.429330905753253944e+01 6.650822055507791219e+01 6.872313205192658359e+01 7.093804354804557022e+01 7.315295504340046762e+01 7.536786653795520863e+01 7.758277803167192133e+01 7.979768952451111375e+01 8.201260101643097755e+01 8.422751250738878070e+01 8.644242399733877846e+01 8.865733548623336446e+01 9.087224697402261597e+01 9.308715846065443600e+01 9.530206994607414117e+01 9.751698143022437648e+01…
3.69238	5.88219e+34	5.987560633418860334e+01 6.209051783302756178e+01 6.430542933123086868e+01 6.652034082876853915e+01 6.873525232560905351e+01 7.095016382171961311e+01 7.316507531706560030e+01 7.537998681161103320e+01 7.759489830531767041e+01 7.980980979814667364e+01 8.202472129005620616e+01 8.423963278100278274e+01 8.645454427094107075e+01 8.866945575982339278e+01 9.088436724759982610e+01 9.309927873421814581e+01…
3.69739	6.15998e+34	5.545790360844223699e+01 5.767281510846133585e+01 5.988772660790050395e+01 6.210263810673237828e+01 6.431754960492826001e+01 6.653246110245814293e+01 6.874737259929055710e+01 7.096228409539253335e+01 7.317719559072925506e+01 7.539210708526530880e+01 7.760701857896250999e+01 7.982193007178126720e+01 8.203684156368004210e+01 8.425175305461543473e+01 8.646666454454195616e+01 8.868157603341191475e+01…
3.7024	6.45088e+34	5.104020088050467763e+01 5.325511238160039085e+01 5.547002388216706237e+01 5.768493538217965266e+01 5.989984688161202087e+01 6.211475838043678266e+01 6.432966987862519659e+01 6.654458137614724933e+01 6.875949287297108015e+01 7.097440436906451566e+01 7.318931586439261139e+01 7.540422735891928596e+01 7.761913885260666746e+01 7.983405034541507916e+01 8.204896183730309644e+01 8.426387332822716303e+01…
3.70741	6.75553e+34	4.662249815056740232e+01 4.883740965264534140e+01 5.105232115424060879e+01 5.326723265533038187e+01 5.548214415589079351e+01 5.769705565589684682e+01 5.991196715532238670e+01 6.212687865413995780e+01 6.434179015232049892e+01 6.655670164983467885e+01 6.877161314665067948e+01 7.098652464273550322e+01 7.320143613805457505e+01 7.541634763257178520e+01 7.763125912624929015e+01 7.984617061904734214e+01…
3.71242	7.07456e+34	4.220479541880615670e+01 4.441970692178017543e+01 4.663461842431381399e+01 4.884952992638631031e+01 5.106444142797582941e+01 5.327935292905961262e+01 5.549426442961377148e+01 5.770917592961324516e+01 5.992408742903152330e+01 6.213899892784189660e+01 6.435391042601528966e+01 6.656882192352159677e+01 6.878373342032929827e+01 7.099864491640546760e+01 7.321355641171547290e+01 7.542846790622317599e+01…
3.71743	7.40866e+34	3.778709268538101185e+01 4.000200418917252421e+01 4.221691569256227439e+01 4.443182719553127669e+01 4.664673869805967854e+01 4.886165020012667526e+01 5.107656170171046028e+01 5.329147320278823230e+01 5.550638470333568364e+01 5.772129620332857769e+01 5.993620770274031884e+01 6.215111920154346592e+01 6.436603069970927038e+01 6.658094219720761942e+01 6.879585369400702177e+01 7.101076519007446564e+01…
3.72244	7.75853e+34	3.336938995043820455e+01 3.558430145497552388e+01 3.779921295914630264e+01 4.001412446293321068e+01 4.222903596631817180e+01 4.444394746928213635e+01 4.665885897180528019e+01 4.887377047386675599e+01 5.108868197544435930e+01 5.330359347651608459e+01 5.551850497705757448e+01 5.773341647704383206e+01 5.994832797644864542e+01 6.216323947524450233e+01 6.437815097340269688e+01 6.659306247089308783e+01…
3.72745	8.12493e+34	2.895168721411013379e+01 3.116659871932785819e+01 3.338151022421116210e+01 3.559642172874429633e+01 3.781133323291067683e+01 4.002624473669298766e+01 4.224115624007310288e+01 4.445606774303202258e+01 4.667097924554946786e+01 4.888589074760540854e+01 5.110080224917761882e+01 5.331571375024322634e+01 5.553062525077836398e+01 5.774553675075796377e+01 5.996044825015575697e+01 6.217535974894430950e+01…
3.73246	8.50863e+34	2.453398447651879621e+01 2.674889598235727206e+01 2.896380748789066217e+01 3.117871899310452477e+01 3.339363049798380700e+01 3.560854200251270640e+01 3.782345350667466022e+01 4.003836501045231699e+01 4.225327651382720262e+01 4.446818801678103483e+01 4.668309951929354895e+01 4.889801102134391186e+01 5.111292252291027438e+01 5.332783402396979255e+01 5.554274552449851399e+01 5.775765702447142047e+01…
3.73747	8.91045e+34	2.011628173777482331e+01 2.233119324417961948e+01 2.454610475030607120e+01 2.676101625614100143e+01 2.897592776167067896e+01 3.119083926688067265e+01 3.340575077175591190e+01 3.562066227628055515e+01 3.783557378043766306e+01 4.005048528421067999e+01 4.226539678758107499e+01 4.448030829052979840e+01 4.669521979303696213e+01 4.891013129508171176e+01 5.112504279664224782e+01 5.333995429769561269e+01…
3.74248	9.33125e+34	1.569857899797937684e+01 1.791349050490082462e+01 2.012840201156831910e+01 2.234331351796987519e+01 2.455822502409292696e+01 2.677313652992431159e+01 2.898804803545029429e+01 3.120295954065639066e+01 3.341787104552715704e+01 3.563278255004752992e+01 3.784769405420055222e+01 4.006260555796890088e+01 4.227751706133437892e+01 4.449242856427797221e+01 4.670734006677977845e+01 4.892225156881890769e+01…
3.74749	9.77192e+34	1.128087625722475273e+01 1.349578776461756036e+01 1.571069927177867775e+01 1.792561077869716613e+01 2.014052228536154843e+01 2.235543379175985734e+01 2.457034529787950206e+01 2.678525680370732331e+01 2.900016830922916711e+01 3.121507981443136259e+01 3.342999131929840217e+01 3.564490282381450470e+01 3.785981432796305057e+01 4.007472583172666702e+01 4.228963733508721390e+01 4.450454883802564865e+01…
3.75251	1.02334e+35	6.863173515594908736e+00 9.078085023417747479e+00 1.129299653102920686e+01 1.350790803841929666e+01 1.572281954557756478e+01 1.793773105249306710e+01 2.015264255915433722e+01 2.236755406554936698e+01 2.458246557166519608e+01 2.679737707748943265e+01 2.901228858300790492e+01 3.122720008820617821e+01 3.344211159306910730e+01 3.565702309758089683e+01 3.787193460172490944e+01 4.008684610548380789e+01…
3.75752	1.07167e+35	2.445470773166767753e+00 4.660382281381931335e+00 6.875293789404245182e+00 9.090205297224594361e+00 1.130511680483344250e+01 1.352002831222080381e+01 1.573493981937621555e+01 1.794985132628871938e+01 2.016476283294646166e+01 2.237967433933820161e+01 2.459458584545098248e+01 2.680949735127163081e+01 2.902440885678632299e+01 3.123932036198063145e+01 3.345423186683944294e+01 3.566914337134687685e+01…
3.76253	1.12228e+35	-1.972231969989747036e+00 2.426795385833493413e-01 2.457591046980499350e+00 4.672502555193383422e+00 6.887414063213300963e+00 9.102325571031151696e+00 1.131723707863737438e+01 1.353214858602198944e+01 1.574706009317412736e+01 1.796197160008362559e+01 2.017688310673861096e+01 2.239179461312704333e+01 2.460670611923636741e+01 2.682161762505338842e+01 2.903652913056428986e+01 3.125144063575464060e+0…
3.76754	1.17528e+35	-6.389934713810737854e+00 -4.175023204911095576e+00 -1.960111696171970896e+00 2.547998123990320440e-01 2.469711320793987142e+00 4.684622829004582378e+00 6.899534337022103614e+00 9.114445844837428368e+00 1.132935735244063125e+01 1.354426885982248407e+01 1.575918036697212621e+01 1.797409187387859930e+01 2.018900338053040855e+01 2.240391488691552979e+01 2.461882639302138287e+01 2.683373789883476235e…
3.77255	1.23078e+35	-1.080763745823796818e+01 -8.592725949040406874e+00 -6.377814439989289319e+00 -4.162902931091560177e+00 -1.947991422354447000e+00 2.669200862144585074e-01 2.481831594607212921e+00 4.696743102815496229e+00 6.911654610830213485e+00 9.126566118643012260e+00 1.134147762624395384e+01 1.355638913362303732e+01 1.577130064076978222e+01 1.798621214767321419e+01 2.020112365432184021e+01 2.24160351607036219…
3.77756	1.2889e+35	-1.522534020321784176e+01 -1.301042869374846767e+01 -1.079551718441271113e+01 -8.580605675216899542e+00 -6.365694166167628509e+00 -4.150782657271818721e+00 -1.935871148536724373e+00 2.790403600300628284e-01 2.493951868420217544e+00 4.708863376626182706e+00 6.923774884638861593e+00 9.138686392449121954e+00 1.135359790004741143e+01 1.356850940742370781e+01 1.578342091456753238e+01 1.799833242146791…
3.78257	1.34977e+35	-1.964304294870262879e+01 -1.742813143898528239e+01 -1.521321992938984202e+01 -1.299830841992207375e+01 -1.078339691058800653e+01 -8.568485401393953538e+00 -6.353573892346531693e+00 -4.138662383452664351e+00 -1.923750874719984072e+00 2.911606338446828257e-01 2.506072142232998345e+00 4.720983650436643586e+00 6.935895158446886199e+00 9.150806666254593935e+00 1.136571817385020466e+01 1.3580629681223…
3.78758	1.41352e+35	-2.406074569464782087e+01 -2.184583418470423055e+01 -1.963092267487186504e+01 -1.741601116515598591e+01 -1.520109965556208920e+01 -1.298618814609593031e+01 -1.077127663676356661e+01 -8.556365127571293527e+00 -6.341453618526112557e+00 -4.126542109634192101e+00 -1.911630600903162502e+00 3.032809076593749875e-01 2.518192416045464732e+00 4.733103924246765182e+00 6.948015432254560864e+00 9.16292694005…
3.79259	1.48027e+35	-2.847844844101247830e+01 -2.626353693086246821e+01 -2.404862542081395205e+01 -2.183371391087171887e+01 -1.961880240104077444e+01 -1.740389089132636613e+01 -1.518897938173402196e+01 -1.297406787226949554e+01 -1.075915636293922084e+01 -8.544244853748724111e+00 -6.329333344705027287e+00 -4.114421835815052830e+00 -1.899510327086065153e+00 3.154011814743258313e-01 2.530312689858172703e+00 4.745224198…
3.7976	1.55018e+35	-3.289615118776065827e+01 -3.068123967742233305e+01 -2.846632816717661285e+01 -2.625141665702786042e+01 -2.403650514698064455e+01 -2.182159363703975430e+01 -1.960668212721022741e+01 -1.739177061749731834e+01 -1.517685910790692283e+01 -1.296194759844403421e+01 -1.074703608911507224e+01 -8.532124579926374963e+00 -6.317213070884540649e+00 -4.102301561996535284e+00 -1.887390053269600410e+00 3.2752145…
3.80261	1.62338e+35	-3.731385393485837199e+01 -3.509894242434826594e+01 -3.288403091392261501e+01 -3.066911940358544797e+01 -2.845420789334090372e+01 -2.623929638319338764e+01 -2.402438487314747562e+01 -2.180947336320795671e+01 -1.959456185338024170e+01 -1.737965034366883188e+01 -1.516473883407961587e+01 -1.294982732461836683e+01 -1.073491581529111905e+01 -8.520004306104215885e+00 -6.305092797064271615e+00 -4.090181…
3.80762	1.70005e+35	-4.173155668227497017e+01 -3.951664517160808998e+01 -3.730173366101828947e+01 -3.508682215050920661e+01 -3.287191064008466412e+01 -3.065699912974862329e+01 -2.844208761950527631e+01 -2.622717610935901078e+01 -2.401226459931480051e+01 -2.179735308937665295e+01 -1.958244157954998244e+01 -1.736753006984008252e+01 -1.515261856025242793e+01 -1.293770705079283445e+01 -1.072279554146730440e+01 -8.507884…
3.81263	1.78033e+35	-4.614925942998259956e+01 -4.393434791917272975e+01 -4.171943640843316814e+01 -3.950452489776725429e+01 -3.728961338717846274e+01 -3.507470187667041728e+01 -3.285979036624696192e+01 -3.064487885591205796e+01 -2.842996734567031325e+01 -2.621505583552530538e+01 -2.400014432548200460e+01 -2.178523281554523550e+01 -1.957032130572001449e+01 -1.735540979601162448e+01 -1.514049828642554907e+01 -1.292558…
3.81764	1.86441e+35	-5.056696217795548165e+01 -4.835205066701514198e+01 -4.613713915613892880e+01 -4.392222764532994006e+01 -4.170731613459129505e+01 -3.949240462392633333e+01 -3.727749311333854365e+01 -3.506258160283155689e+01 -3.284767009240957236e+01 -3.063275858207584079e+01 -2.841784707183489189e+01 -2.620293556169116300e+01 -2.398802405164917317e+01 -2.177311254171378607e+01 -1.955820103189001102e+01 -1.734328…
3.82265	1.95246e+35	-5.498466492617063039e+01 -5.276975341511120376e+01 -5.055484190411036849e+01 -4.833993039317079621e+01 -4.612501888229546410e+01 -4.391010737148733512e+01 -4.169519586074960671e+01 -3.948028435008562553e+01 -3.726537283949920720e+01 -3.505046132899327915e+01 -3.283554981857203359e+01 -3.062063830823943533e+01 -2.840572679799970501e+01 -2.619081528785722668e+01 -2.397590377781657978e+01 -2.176099…
3.82766	2.04466e+35	-5.940236767460669398e+01 -5.718745616343869642e+01 -5.497254465232410325e+01 -5.275763314126545822e+01 -5.054272163026536191e+01 -4.832781011932661386e+01 -4.611289860845208466e+01 -4.389798709764485807e+01 -4.168307558690843706e+01 -3.946816407624541512e+01 -3.725325256565964338e+01 -3.503834105515475983e+01 -3.282342954473461560e+01 -3.060851803440318264e+01 -2.839360652416466380e+01 -2.617869…
3.83267	2.14122e+35	-6.382007042324424617e+01 -6.160515891197716343e+01 -5.939024740075880970e+01 -5.717533588959150137e+01 -5.496042437847760453e+01 -5.274551286741967715e+01 -5.053060135642036954e+01 -4.831568984548243861e+01 -4.610077833460913865e+01 -4.388586682380278603e+01 -4.167095531306691214e+01 -3.945604380240483522e+01 -3.724113229182007245e+01 -3.502622078131626893e+01 -3.281130927089723315e+01 -3.059639…
3.83768	2.24234e+35	-6.823777317206564419e+01 -6.602286166070817330e+01 -6.380795014939516818e+01 -6.159303863812869650e+01 -5.937812712691098227e+01 -5.716321561574433474e+01 -5.494830410463114134e+01 -5.273339259357395292e+01 -5.051848108257579639e+01 -4.830356957163868969e+01 -4.608865806076586580e+01 -4.387374654996039425e+01 -4.165883503922544406e+01 -3.944392352856436190e+01 -3.722901201798061521e+01 -3.501410…
3.84269	2.34823e+35	-7.265547592105490082e+01 -7.044056440961493593e+01 -6.822565289821552881e+01 -6.601074138685861215e+01 -6.379582987554615414e+01 -6.158091836428033616e+01 -5.936600685306325431e+01 -5.715109534189728180e+01 -5.493618383078519685e+01 -5.272127231972876160e+01 -5.050636080873103140e+01 -4.829144929779470630e+01 -4.607653778692272084e+01 -4.386162627611814457e+01 -4.164671476538412520e+01 -3.943180…
3.8477	2.45913e+35	-7.707317867019681046e+01 -7.485826715868155645e+01 -7.264335564720336436e+01 -7.042844413576389684e+01 -6.821353262436504394e+01 -6.599862111300868150e+01 -6.378370960169684878e+01 -6.156879809043163476e+01 -5.935388657921559030e+01 -5.713897506805031412e+01 -5.492406355693853470e+01 -5.270915204588285263e+01 -5.049424053488586139e+01 -4.827932902395038184e+01 -4.606441751307924903e+01 -4.384950…
3.85271	2.57526e+35	-8.149088141947872543e+01 -7.927596990789487563e+01 -7.706105839634473398e+01 -7.484614688483001999e+01 -7.263123537335226843e+01 -7.041632386191335513e+01 -6.820141235051504225e+01 -6.598650083915921982e+01 -6.377158932784837475e+01 -6.155667781658379312e+01 -5.934176630536799735e+01 -5.712685479420340329e+01 -5.491194328309236994e+01 -5.269703177203741973e+01 -5.048212026104121009e+01 -4.826720…
3.85772	2.69688e+35	-8.590858416888812599e+01 -8.369367265724157789e+01 -8.147876114562585315e+01 -7.926384963404241546e+01 -7.704893812249277119e+01 -7.483402661097848352e+01 -7.261911509950128618e+01 -7.040420358806288448e+01 -6.818929207666552372e+01 -6.597438056531028394e+01 -6.375946905399960940e+01 -6.154455754273563883e+01 -5.932964603152055361e+01 -5.711473452035662035e+01 -5.489982300924629754e+01 -5.268491…
3.86273	2.82424e+35	-9.032628691841360080e+01 -8.811137540670998192e+01 -8.589646389503437263e+01 -8.368155238338829349e+01 -8.146664087177296665e+01 -7.925172936018996950e+01 -7.703681784864075155e+01 -7.482190633712696126e+01 -7.260699482565064500e+01 -7.039208331421275489e+01 -6.817717180281553624e+01 -6.596226029146087910e+01 -6.374734878015082273e+01 -6.153243726888747034e+01 -5.931752575767302460e+01 -5.710261…
3.86774	2.95762e+35	-9.474398966804488964e+01 -9.252907815628913113e+01 -9.031416664455890952e+01 -8.809925513285564591e+01 -8.588434362118044874e+01 -8.366943210953473908e+01 -8.145452059791986699e+01 -7.923960908633728195e+01 -7.702469757478893086e+01 -7.480978606327563796e+01 -7.259487455179942117e+01 -7.037996304036204265e+01 -6.816505152896539244e+01 -6.595014001761130373e+01 -6.373522850630185133e+01 -6.152031…
3.87275	3.09729e+35	-9.916169241777323862e+01 -9.694678090596985953e+01 -9.473186939418987151e+01 -9.251695788243438301e+01 -9.030204637070458773e+01 -8.808713485900165097e+01 -8.587222334732685169e+01 -8.365731183568155416e+01 -8.144240032406744945e+01 -7.922748881248530495e+01 -7.701257730093705334e+01 -7.479766578942421518e+01 -7.258275427794849577e+01 -7.036784276651165726e+01 -6.815293125511554706e+01 -6.593801…
3.87776	3.24356e+35	-1.035793951675898228e+02 -1.013644836557430011e+02 -9.914957214391755258e+01 -9.693466063211452877e+01 -9.471974912033485339e+01 -9.250483760857969173e+01 -9.028992609685023751e+01 -8.807501458514765602e+01 -8.586010307347360992e+01 -8.364519156182872450e+01 -8.143028005021467663e+01 -7.921536853863298688e+01 -7.700045702708519002e+01 -7.478554551557283503e+01 -7.257063400409761300e+01 -7.035572…
3.88277	3.39674e+35	-1.079970979174870820e+02 -1.057821864056006405e+02 -1.035672748937337246e+02 -1.013523633818872156e+02 -9.913745187006206550e+01 -9.692254035825928327e+01 -9.470762884647992053e+01 -9.249271733472514256e+01 -9.027780582299637047e+01 -8.806289431129421530e+01 -8.584798279962019762e+01 -8.363307128797563905e+01 -8.141815977636200330e+01 -7.920324826478078251e+01 -7.698833675323344039e+01 -7.477342…
3.88778	3.55715e+35	-1.124148006674576692e+02 -1.101998891555351747e+02 -1.079849776436303870e+02 -1.057700661317442865e+02 -1.035551546198775839e+02 -1.013402431080314017e+02 -9.912533159620653578e+01 -9.691042008440405198e+01 -9.469550857262541399e+01 -9.248059706087094867e+01 -9.026568554914221920e+01 -8.805077403744031983e+01 -8.583586252576671427e+01 -8.362095101412259623e+01 -8.140603950250941523e+01 -7.919112…
3.89279	3.72514e+35	-1.168325034174953458e+02 -1.146175919055398538e+02 -1.124026803936005763e+02 -1.101877688816782666e+02 -1.079728573697737630e+02 -1.057579458578879041e+02 -1.035430343460215141e+02 -1.013281228341755451e+02 -9.911321132235138975e+01 -9.689829981054924701e+01 -9.468338829877052376e+01 -9.246847678701638529e+01 -9.025356527528798267e+01 -8.803865376358650963e+01 -8.582374225191327355e+01 -8.360883…
3.8978	3.90106e+35	-1.212502061675942286e+02 -1.190352946556086522e+02 -1.168203831436378266e+02 -1.146054716316826045e+02 -1.123905601197435260e+02 -1.101756486078215005e+02 -1.079607370959171675e+02 -1.057458255840315928e+02 -1.035309140721658707e+02 -1.013160025603201859e+02 -9.910109104849593109e+01 -9.688617953669407257e+01 -9.467126802491571880e+01 -9.245635651316193560e+01 -9.024144500143383141e+01 -8.802653…
3.90281	4.08529e+35	-1.256679089177488038e+02 -1.234529974057358146e+02 -1.212380858937362831e+02 -1.190231743817509056e+02 -1.168082628697803358e+02 -1.145933513578252558e+02 -1.123784398458864615e+02 -1.101635283339646065e+02 -1.079486168220610125e+02 -1.057337053101756510e+02 -1.035187937983097441e+02 -1.013038822864644004e+02 -9.908897077464044401e+01 -9.687405926283891233e+01 -9.465914775106085699e+01 -9.244423…
3.90782	4.27821e+35	-1.300856116679544243e+02 -1.278707001559164098e+02 -1.256557886438906166e+02 -1.234408771318777838e+02 -1.212259656198785081e+02 -1.190110541078932584e+02 -1.167961425959229018e+02 -1.145812310839680634e+02 -1.123663195720298518e+02 -1.101514080601082526e+02 -1.079364965482045164e+02 -1.057215850363193823e+02 -1.035066735244538307e+02 -1.012917620126087002e+02 -9.907685050078509903e+01 -9.686193…
3.91283	4.48025e+35	-1.345033144182063722e+02 -1.322884029061455067e+02 -1.300734913940958677e+02 -1.278585798820579384e+02 -1.256436683700323726e+02 -1.234287568580196535e+02 -1.212138453460205625e+02 -1.189989338340355687e+02 -1.167840223220658089e+02 -1.145691108101112263e+02 -1.123541992981728157e+02 -1.101392877862514865e+02 -1.079243762743479635e+02 -1.057094647624631278e+02 -1.034945532505978179e+02 -1.012796…
3.91784	4.69183e+35	-1.389210171685007538e+02 -1.367061056564189983e+02 -1.344911941443474745e+02 -1.322762826322867511e+02 -1.300613711202372542e+02 -1.278464596081994955e+02 -1.256315480961741002e+02 -1.234166365841616653e+02 -1.212017250721630859e+02 -1.189868135601783194e+02 -1.167719020482083465e+02 -1.145569905362539913e+02 -1.123420790243158081e+02 -1.101271675123946778e+02 -1.079122560004914817e+02 -1.056973…
3.92285	4.91341e+35	-1.433387199188334478e+02 -1.411238084067326781e+02 -1.389088968946412592e+02 -1.366939853825596742e+02 -1.344790738704882926e+02 -1.322641623584276829e+02 -1.300492508463783849e+02 -1.278343393343408110e+02 -1.256194278223159984e+02 -1.234045163103037055e+02 -1.211896047983049272e+02 -1.189746932863203028e+02 -1.167597817743505573e+02 -1.145448702623963868e+02 -1.123299587504584878e+02 -1.101150…
3.92786	5.14544e+35	-1.477564226692017826e+02 -1.455415111570836757e+02 -1.433265996449741237e+02 -1.411116881328734962e+02 -1.388967766207821910e+02 -1.366818651087007197e+02 -1.344669535966295371e+02 -1.322520420845690410e+02 -1.300371305725202262e+02 -1.278222190604828796e+02 -1.256073075484578538e+02 -1.233923960364457173e+02 -1.211774845244471379e+02 -1.189625730124627836e+02 -1.167476615004932370e+02 -1.145327…
3.93287	5.38844e+35	-1.521741254196022339e+02 -1.499592139074682962e+02 -1.477443023953421175e+02 -1.455293908832240959e+02 -1.433144793711146860e+02 -1.410995678590142290e+02 -1.388846563469230091e+02 -1.366697448348416799e+02 -1.344548333227710089e+02 -1.322399218107107401e+02 -1.300250102986616980e+02 -1.278100987866244935e+02 -1.255951872745995530e+02 -1.233802757625877007e+02 -1.211653642505893345e+02 -1.189504…
3.93788	5.64291e+35	-1.565918281700321302e+02 -1.543769166578838110e+02 -1.521620051457424836e+02 -1.499470936336086311e+02 -1.477321821214825377e+02 -1.455172706093646866e+02 -1.433023590972553336e+02 -1.410874475851550471e+02 -1.388725360730643956e+02 -1.366576245609831517e+02 -1.344427130489122817e+02 -1.322278015368521267e+02 -1.300128900248032551e+02 -1.277979785127662069e+02 -1.255830670007415222e+02 -1.233681…
3.94289	5.9094e+35	-1.610095309204884870e+02 -1.587946194083268949e+02 -1.565797078961718398e+02 -1.543647963840234922e+02 -1.521498848718823353e+02 -1.499349733597485965e+02 -1.477200618476226168e+02 -1.455051503355048794e+02 -1.432902388233960380e+02 -1.410753273112958084e+02 -1.388604157992049011e+02 -1.366455042871238845e+02 -1.344305927750531282e+02 -1.322156812629931153e+02 -1.300007697509443574e+02 -1.277858…
3.9479	6.18847e+35	-1.654272336709696276e+02 -1.632123221587959279e+02 -1.609974106466282535e+02 -1.587824991344668035e+02 -1.565675876223118621e+02 -1.543526761101636566e+02 -1.521377645980225282e+02 -1.499228530858889599e+02 -1.477079415737634633e+02 -1.454930300616458112e+02 -1.432781185495367993e+02 -1.410632070374365981e+02 -1.388482955253458613e+02 -1.366333840132649868e+02 -1.344184725011943158e+02 -1.322035…
3.95291	6.48072e+35	-1.698449364214729940e+02 -1.676300249092884371e+02 -1.654151133971093088e+02 -1.632002018849357796e+02 -1.609852903727681905e+02 -1.587703788606067690e+02 -1.565554673484518560e+02 -1.543405558363037073e+02 -1.521256443241632041e+02 -1.499107328120296643e+02 -1.476958212999039119e+02 -1.454809097877863735e+02 -1.432659982756773900e+02 -1.410510867635774161e+02 -1.388361752514868499e+02 -1.366212…
3.95792	6.78677e+35	-1.742626391719967955e+02 -1.720477276598022058e+02 -1.698328161476125899e+02 -1.676179046354280615e+02 -1.654029931232489332e+02 -1.631880816110755461e+02 -1.609731700989080139e+02 -1.587582585867466776e+02 -1.565433470745922193e+02 -1.543284355624441844e+02 -1.521135240503033685e+02 -1.498986125381699708e+02 -1.476837010260443890e+02 -1.454687895139269642e+02 -1.432538780018180660e+02 -1.410389…
3.96293	7.10728e+35	-1.786803419225391565e+02 -1.764654304103353866e+02 -1.742505188981361641e+02 -1.720356073859416881e+02 -1.698206958737520722e+02 -1.676057843615676575e+02 -1.653908728493886144e+02 -1.631759613372152558e+02 -1.609610498250482351e+02 -1.587461383128870409e+02 -1.565312268007323553e+02 -1.543163152885844340e+02 -1.521014037764436182e+02 -1.498864922643103057e+02 -1.476715807521848376e+02 -1.454566…
3.96794	7.44292e+35	-1.830980446730984852e+02 -1.808831331608863593e+02 -1.786682216486784682e+02 -1.764533101364747552e+02 -1.742383986242756748e+02 -1.720234871120811704e+02 -1.698085755998916682e+02 -1.675936640877073955e+02 -1.653787525755287788e+02 -1.631638410633554486e+02 -1.609489295511881153e+02 -1.587340180390270064e+02 -1.565191065268723776e+02 -1.543041950147246553e+02 -1.520892835025839247e+02 -1.498743…
3.97295	7.79442e+35	-1.875157474236731616e+02 -1.853008359114534755e+02 -1.830859243992375411e+02 -1.808710128870256426e+02 -1.786561013748176094e+02 -1.764411898626140669e+02 -1.742262783504150150e+02 -1.720113668382206811e+02 -1.697964553260316052e+02 -1.675815438138472473e+02 -1.653666323016685169e+02 -1.631517207894952435e+02 -1.609368092773279386e+02 -1.587218977651669434e+02 -1.565069862530123714e+02 -1.542920…
3.97796	8.16251e+35	-1.919334501742619921e+02 -1.897185386620353995e+02 -1.875036271498122460e+02 -1.852887156375925599e+02 -1.830738041253767676e+02 -1.808588926131647554e+02 -1.786439811009569780e+02 -1.764290695887534071e+02 -1.742141580765547815e+02 -1.719992465643604476e+02 -1.697843350521710875e+02 -1.675694235399869569e+02 -1.653545120278080560e+02 -1.631396005156350100e+02 -1.609246890034678188e+02 -1.587097…
3.98297	8.54798e+35	-1.963511529248636407e+02 -1.941362414126307101e+02 -1.919213299004009912e+02 -1.897064183881743418e+02 -1.874915068759512735e+02 -1.852765953637317011e+02 -1.830616838515159657e+02 -1.808467723393040671e+02 -1.786318608270966592e+02 -1.764169493148931736e+02 -1.742020378026942637e+02 -1.719871262904999583e+02 -1.697722147783106834e+02 -1.675573032661265529e+02 -1.653423917539478225e+02 -1.631274…
3.98798	8.95166e+35	-2.007688556754771412e+02 -1.985539441632384410e+02 -1.963390326510025261e+02 -1.941241211387697092e+02 -1.919092096265399618e+02 -1.896942981143133977e+02 -1.874793866020903579e+02 -1.852644750898708423e+02 -1.830495635776555048e+02 -1.808346520654436063e+02 -1.786197405532359710e+02 -1.764048290410325706e+02 -1.741899175288336323e+02 -1.719750060166394405e+02 -1.697600945044502225e+02 -1.675451…
3.99299	9.37441e+35	-2.051865584261013566e+02 -2.029716469138573700e+02 -2.007567354016159697e+02 -1.985418238893773548e+02 -1.963269123771414115e+02 -1.941120008649086799e+02 -1.918970893526789609e+02 -1.896821778404524252e+02 -1.874672663282298402e+02 -1.852523548160104383e+02 -1.830374433037947313e+02 -1.808225317915830033e+02 -1.786076202793752543e+02 -1.763927087671719960e+02 -1.741777972549731430e+02 -1.719628…
3.998	9.81712e+35	-2.096042611767348376e+02 -2.073893496644861330e+02 -2.051744381522396736e+02 -2.029595266399957438e+02 -2.007446151277543436e+02 -1.985297036155157571e+02 -1.963147921032799559e+02 -1.940998805910471674e+02 -1.918849690788178748e+02 -1.896700575665914812e+02 -1.874551460543684982e+02 -1.852402345421490963e+02 -1.830253230299334746e+02 -1.808104115177217466e+02 -1.785955000055141682e+02 -1.763805…
4.00301	1.02807e+36	-2.140219639273780388e+02 -2.118070524151249572e+02 -2.095921409028739504e+02 -2.073772293906251605e+02 -2.051623178783787580e+02 -2.029474063661347998e+02 -2.007324948538935701e+02 -1.985175833416549267e+02 -1.963026718294196087e+02 -1.940877603171869055e+02 -1.918728488049573002e+02 -1.896579372927308782e+02 -1.874430257805080089e+02 -1.852281142682886355e+02 -1.830132027560729853e+02 -1.807982…
4.00802	1.07662e+36	-2.184396666780290275e+02 -2.162247551657718247e+02 -2.140098436535167252e+02 -2.117949321412635868e+02 -2.095800206290126653e+02 -2.073651091167638754e+02 -2.051501976045175013e+02 -2.029352860922736568e+02 -2.007203745800327397e+02 -1.985054630677942100e+02 -1.962905515555585225e+02 -1.940756400433258193e+02 -1.918607285310962425e+02 -1.896458170188698489e+02 -1.874309055066470364e+02 -1.852159…
4.01303	1.12747e+36	-2.228573694286867237e+02 -2.206424579164258262e+02 -2.184275464041667760e+02 -2.162126348919096870e+02 -2.139977233796545590e+02 -2.117828118674013638e+02 -2.095679003551504422e+02 -2.073529888429017660e+02 -2.051380773306558183e+02 -2.029231658184120874e+02 -2.007082543061708293e+02 -1.984933427939322996e+02 -1.962784312816966121e+02 -1.940635197694640226e+02 -1.918486082572344742e+02 -1.896336…
4.01804	1.18071e+36	-2.272750721793519233e+02 -2.250601606670876436e+02 -2.228452491548252397e+02 -2.206303376425643705e+02 -2.184154261303054056e+02 -2.162005146180483166e+02 -2.139856031057931602e+02 -2.117706915935400502e+02 -2.095557800812895550e+02 -2.073408685690408788e+02 -2.051259570567946469e+02 -2.029110455445508023e+02 -2.006961340323096010e+02 -1.984812225200711566e+02 -1.962663110078355828e+02 -1.940513…
4.02305	1.23647e+36	-2.316927749300233756e+02 -2.294778634177560264e+02 -2.272629519054903540e+02 -2.250480403932262732e+02 -2.228331288809638124e+02 -2.206182173687029433e+02 -2.184033058564440068e+02 -2.161883943441868894e+02 -2.139734828319321309e+02 -2.117585713196790778e+02 -2.095436598074282131e+02 -2.073287482951796505e+02 -2.051138367829333333e+02 -2.028989252706896593e+02 -2.006840137584485433e+02 -1.984691…
4.02806	1.29486e+36	-2.361104776807002850e+02 -2.338955661684301788e+02 -2.316806546561616074e+02 -2.294657431438945423e+02 -2.272508316316288415e+02 -2.250359201193646754e+02 -2.228210086071021578e+02 -2.206060970948414308e+02 -2.183911855825829207e+02 -2.161762740703258601e+02 -2.139613625580707321e+02 -2.117464510458177074e+02 -2.095315395335668427e+02 -2.073166280213182517e+02 -2.051017165090721051e+02 -2.028868…
4.03307	1.35602e+36	-2.405281804313824523e+02 -2.383132689191099587e+02 -2.360983574068385735e+02 -2.338834458945686379e+02 -2.316685343823000949e+02 -2.294536228700329730e+02 -2.272387113577671869e+02 -2.250237998455031345e+02 -2.228088883332410717e+02 -2.205939768209804015e+02 -2.183790653087214082e+02 -2.161641537964644044e+02 -2.139492422842093902e+02 -2.117343307719564507e+02 -2.095194192597055576e+02 -2.073045…
4.03808	1.42005e+36	-2.449458831820692808e+02 -2.427309716697944850e+02 -2.405160601575208261e+02 -2.383011486452482757e+02 -2.360862371329770326e+02 -2.338713256207071254e+02 -2.316564141084385255e+02 -2.294415025961714321e+02 -2.272265910839060723e+02 -2.250116795716421052e+02 -2.227967680593795592e+02 -2.205818565471189743e+02 -2.183669450348600378e+02 -2.161520335226030056e+02 -2.139371220103478777e+02 -2.117222…
4.04309	1.48712e+36	-2.493635859327602873e+02 -2.471486744204833315e+02 -2.449337629082074841e+02 -2.427188513959327452e+02 -2.405039398836590578e+02 -2.382890283713865358e+02 -2.360741168591153780e+02 -2.338592053468454992e+02 -2.316442938345772120e+02 -2.294293823223102038e+02 -2.272144708100445598e+02 -2.249995592977804790e+02 -2.227846477855180183e+02 -2.205697362732574334e+02 -2.183548247609985538e+02 -2.161399…
4.0481	1.55734e+36	-2.537812886834554433e+02 -2.515663771711765264e+02 -2.493514656588986895e+02 -2.471365541466217337e+02 -2.449216426343457726e+02 -2.427067311220710906e+02 -2.404918196097973748e+02 -2.382769080975249096e+02 -2.360619965852540645e+02 -2.338470850729842425e+02 -2.316321735607157279e+02 -2.294172620484486345e+02 -2.272023505361830473e+02 -2.249874390239189950e+02 -2.227725275116566479e+02 -2.205576…
4.05311	1.63089e+36	-2.581989914341539816e+02 -2.559840799218734162e+02 -2.537691684095937035e+02 -2.515542568973148718e+02 -2.493393453850369781e+02 -2.471244338727599370e+02 -2.449095223604842317e+02 -2.426946108482093223e+02 -2.404796993359362034e+02 -2.382647878236637098e+02 -2.360498763113925520e+02 -2.338349647991226448e+02 -2.316200532868541870e+02 -2.294051417745870936e+02 -2.271902302623214496e+02 -2.249753…
4.05812	1.70791e+36	-2.626166941848559304e+02 -2.604017826725736313e+02 -2.581868711602922417e+02 -2.559719596480116479e+02 -2.537570481357318783e+02 -2.515421366234530183e+02 -2.493272251111752098e+02 -2.471123135988983108e+02 -2.448974020866229182e+02 -2.426824905743481224e+02 -2.404675790620744635e+02 -2.382526675498020268e+02 -2.360377560375309542e+02 -2.338228445252611607e+02 -2.316079330129925893e+02 -2.293930…
4.06313	1.78857e+36	-2.670343969355606646e+02 -2.648194854232770581e+02 -2.626045739109940769e+02 -2.603896623987119483e+02 -2.581747508864305019e+02 -2.559598393741499081e+02 -2.537449278618702238e+02 -2.515300163495913068e+02 -2.493151048373138678e+02 -2.471001933250369973e+02 -2.448852818127612636e+02 -2.426703703004865531e+02 -2.404554587882128089e+02 -2.382405472759404859e+02 -2.360256357636692428e+02 -2.338107…
4.06814	1.87303e+36	-2.714520996862675020e+02 -2.692371881739825312e+02 -2.670222766616981858e+02 -2.648073651494144656e+02 -2.625924536371315412e+02 -2.603775421248493558e+02 -2.581626306125679093e+02 -2.559477191002874008e+02 -2.537328075880080576e+02 -2.515178960757291975e+02 -2.493029845634513606e+02 -2.470880730511745185e+02 -2.448731615388987279e+02 -2.426582500266240459e+02 -2.404433385143504438e+02 -2.382284…
4.07315	1.96149e+36	-2.758698024369774089e+02 -2.736548909246911307e+02 -2.714399794124055347e+02 -2.692250679001204503e+02 -2.670101563878361048e+02 -2.647952448755524983e+02 -2.625803333632695740e+02 -2.603654218509873886e+02 -2.581505103387065105e+02 -2.559355988264259452e+02 -2.537206873141461756e+02 -2.515057758018674008e+02 -2.492908642895895355e+02 -2.470759527773127218e+02 -2.448610412650368460e+02 -2.426461…
4.07816	2.05412e+36	-2.802875051876897032e+02 -2.780725936754024019e+02 -2.758576821631156122e+02 -2.736427706508295046e+02 -2.714278591385437380e+02 -2.692129476262588241e+02 -2.669980361139745355e+02 -2.647831246016908153e+02 -2.625682130894083457e+02 -2.603533015771261603e+02 -2.581383900648447707e+02 -2.559234785525642621e+02 -2.537085670402846347e+02 -2.514936555280057746e+02 -2.492787440157279093e+02 -2.470638…
4.08317	2.15112e+36	-2.847052079384040439e+02 -2.824902964261157194e+02 -2.802753849138279065e+02 -2.780604734015406052e+02 -2.758455618892537018e+02 -2.736306503769674805e+02 -2.714157388646819413e+02 -2.692008273523970274e+02 -2.669859158401130799e+02 -2.647710043278293597e+02 -2.625560928155464921e+02 -2.603411813032643636e+02 -2.581262697909829740e+02 -2.559113582787023518e+02 -2.536964467664227527e+02 -2.514815…
4.08818	2.25271e+36	-2.891229106891202036e+02 -2.869079991768310265e+02 -2.846930876645421336e+02 -2.824781761522539227e+02 -2.802632646399659393e+02 -2.780483531276785811e+02 -2.758334416153918482e+02 -2.736185301031056269e+02 -2.714036185908204288e+02 -2.691887070785355149e+02 -2.669737955662511695e+02 -2.647588840539675630e+02 -2.625439725416846386e+02 -2.603290610294025669e+02 -2.581141495171212341e+02 -2.558992…
4.09319	2.3591e+36	-2.935406134398380686e+02 -2.913257019275480388e+02 -2.891107904152582933e+02 -2.868958789029690024e+02 -2.846809673906801663e+02 -2.824660558783918418e+02 -2.802511443661041994e+02 -2.780362328538166707e+02 -2.758213213415303926e+02 -2.736064098292441713e+02 -2.713914983169586321e+02 -2.691765868046736045e+02 -2.669616752923893728e+02 -2.647467637801057094e+02 -2.625318522678228987e+02 -2.603169…
4.0982	2.4705e+36	-2.979583161905575821e+02 -2.957434046782666428e+02 -2.935284931659762151e+02 -2.913135816536861284e+02 -2.890986701413963829e+02 -2.868837586291072057e+02 -2.846688471168183696e+02 -2.824539356045301020e+02 -2.802390240922425733e+02 -2.780241125799553288e+02 -2.758092010676685391e+02 -2.735942895553824314e+02 -2.713793780430967786e+02 -2.691644665308119215e+02 -2.669495550185276329e+02 -2.647346…
4.10321	2.58717e+36	-3.023760189412785735e+02 -3.001611074289869521e+02 -2.979461959166957854e+02 -2.957312844044047324e+02 -2.935163728921143615e+02 -2.913014613798241612e+02 -2.890865498675344725e+02 -2.868716383552452385e+02 -2.846567268429568571e+02 -2.824418153306685895e+02 -2.802269038183807197e+02 -2.780119923060934752e+02 -2.757970807938067992e+02 -2.735821692815206347e+02 -2.713672577692350387e+02 -2.691523…
4.10822	2.70935e+36	-3.067937216920006449e+02 -3.045788101797085119e+02 -3.023638986674165494e+02 -3.001489871551249280e+02 -2.979340756428337613e+02 -2.957191641305429357e+02 -2.935042526182523943e+02 -2.912893411059622508e+02 -2.890744295936729031e+02 -2.868595180813837260e+02 -2.846446065690948899e+02 -2.824296950568066222e+02 -2.802147835445188662e+02 -2.779998720322316217e+02 -2.757849605199448320e+02 -2.735700…
4.11323	2.8373e+36	-3.112114244427240806e+02 -3.089965129304313223e+02 -3.067816014181387345e+02 -3.045666899058466015e+02 -3.023517783935545822e+02 -3.001368668812630176e+02 -2.979219553689717941e+02 -2.957070438566809685e+02 -2.934921323443908818e+02 -2.912772208321007383e+02 -2.890623093198109927e+02 -2.868473978075218724e+02 -2.846324862952329795e+02 -2.824175747829448255e+02 -2.802026632706570126e+02 -2.779877…
4.11824	2.9713e+36	-3.156291271934484257e+02 -3.134142156811551558e+02 -3.111993041688621133e+02 -3.089843926565692982e+02 -3.067694811442768241e+02 -3.045545696319846343e+02 -3.023396581196927286e+02 -3.001247466074012209e+02 -2.979098350951102248e+02 -2.956949235828193423e+02 -2.934800120705288577e+02 -2.912651005582388848e+02 -2.890501890459491960e+02 -2.868352775336599052e+02 -2.846203660213712396e+02 -2.824054…
4.12325	3.11162e+36	-3.200468299441740214e+02 -3.178319184318802968e+02 -3.156170069195865722e+02 -3.134020954072932454e+02 -3.111871838950002598e+02 -3.089722723827073310e+02 -3.067573608704149137e+02 -3.045424493581226670e+02 -3.023275378458311593e+02 -3.001126263335396516e+02 -2.978977148212483712e+02 -2.956828033089574888e+02 -2.934678917966670042e+02 -2.912529802843769176e+02 -2.890380687720873425e+02 -2.868231…
4.12826	3.25856e+36	-3.244645326949005266e+02 -3.222496211826061767e+02 -3.200347096703121679e+02 -3.178197981580182727e+02 -3.156048866457246049e+02 -3.133899751334313919e+02 -3.111750636211381789e+02 -3.089601521088454206e+02 -3.067452405965532307e+02 -3.045303290842612114e+02 -3.023154175719692489e+02 -3.001005060596775706e+02 -2.978855945473864608e+02 -2.956706830350955215e+02 -2.934557715228050938e+02 -2.912408…
4.13327	3.41245e+36	-3.288822354456276003e+02 -3.266673239333329093e+02 -3.244524124210384457e+02 -3.222375009087441526e+02 -3.200225893964500870e+02 -3.178076778841561918e+02 -3.155927663718625809e+02 -3.133778548595693678e+02 -3.111629433472766095e+02 -3.089480318349838512e+02 -3.067331203226913203e+02 -3.045182088103992442e+02 -3.023032972981073385e+02 -3.000883857858157739e+02 -2.978734742735244936e+02 -2.956585…
4.13828	3.5736e+36	-3.332999381963555834e+02 -3.310850266840604945e+02 -3.288701151717655193e+02 -3.266552036594708852e+02 -3.244402921471764785e+02 -3.222253806348821286e+02 -3.200104691225880629e+02 -3.177955576102942246e+02 -3.155806460980010115e+02 -3.133657345857077416e+02 -3.111508230734146991e+02 -3.089359115611218272e+02 -3.067210000488294668e+02 -3.045060885365371632e+02 -3.022911770242453144e+02 -3.000762…
4.14329	3.74237e+36	-3.377176409470840213e+02 -3.355027294347887050e+02 -3.332878179224935593e+02 -3.310729064101985273e+02 -3.288579948979036089e+02 -3.266430833856088611e+02 -3.244281718733145112e+02 -3.222132603610201045e+02 -3.199983488487264367e+02 -3.177834373364327121e+02 -3.155685258241391011e+02 -3.133536143118458313e+02 -3.111387027995526182e+02 -3.089237912872600305e+02 -3.067088797749673859e+02 -3.044939…
4.1483	3.9191e+36	-3.421353436978133118e+02 -3.399204321855175976e+02 -3.377055206732221109e+02 -3.354906091609267378e+02 -3.332756976486315352e+02 -3.310607861363363327e+02 -3.288458746240413006e+02 -3.266309631117468939e+02 -3.244160515994528282e+02 -3.222011400871584783e+02 -3.199862285748645832e+02 -3.177713170625706880e+02 -3.155564055502770771e+02 -3.133414940379837503e+02 -3.111265825256907647e+02 -3.089116…
4.15331	4.10418e+36	-3.465530464485431708e+02 -3.443381349362472292e+02 -3.421232234239514014e+02 -3.399083119116557441e+02 -3.376934003993602005e+02 -3.354784888870646000e+02 -3.332635773747693975e+02 -3.310486658624744223e+02 -3.288337543501799018e+02 -3.266188428378853246e+02 -3.244039313255908610e+02 -3.221890198132965679e+02 -3.199741083010025591e+02 -3.177591967887088344e+02 -3.155442852764152235e+02 -3.133293…
4.15832	4.298e+36	-3.509707491992726318e+02 -3.487558376869764629e+02 -3.465409261746804646e+02 -3.443260146623845799e+02 -3.421111031500886384e+02 -3.398961916377928105e+02 -3.376812801254973238e+02 -3.354663686132020644e+02 -3.332514571009071460e+02 -3.310365455886121140e+02 -3.288216340763171388e+02 -3.266067225640226184e+02 -3.243918110517282116e+02 -3.221768995394339186e+02 -3.199619880271398529e+02 -3.177470…
4.16333	4.50098e+36	-3.553884519500034571e+02 -3.531735404377071177e+02 -3.509586289254106646e+02 -3.487437174131144388e+02 -3.465288059008183268e+02 -3.443138943885222716e+02 -3.420989828762264438e+02 -3.398840713639307864e+02 -3.376691598516358113e+02 -3.354542483393402676e+02 -3.332393368270451219e+02 -3.310244253147500899e+02 -3.288095138024552853e+02 -3.265946022901605943e+02 -3.243796907778660739e+02 -3.221647…
4.16834	4.71353e+36	-3.598061547007348508e+02 -3.575912431884379998e+02 -3.553763316761415467e+02 -3.531614201638450368e+02 -3.509465086515488110e+02 -3.487315971392524148e+02 -3.465166856269561890e+02 -3.443017741146603612e+02 -3.420868626023649881e+02 -3.398719510900692740e+02 -3.376570395777737303e+02 -3.354421280654783573e+02 -3.332272165531831547e+02 -3.310123050408882364e+02 -3.287973935285933749e+02 -3.265824…
4.17335	4.93613e+36	-3.642238574514664151e+02 -3.620089459391694504e+02 -3.597940344268728836e+02 -3.575791229145761463e+02 -3.553642114022794658e+02 -3.531492998899831264e+02 -3.509343883776866733e+02 -3.487194768653905044e+02 -3.465045653530946765e+02 -3.442896538407989055e+02 -3.420747423285030777e+02 -3.398598308162073636e+02 -3.376449193039117631e+02 -3.354300077916164469e+02 -3.332150962793211875e+02 -3.310001…
4.17836	5.16924e+36	-3.686415602021984341e+02 -3.664266486899014126e+02 -3.642117371776043342e+02 -3.619968256653074832e+02 -3.597819141530108027e+02 -3.575670026407140085e+02 -3.553520911284173849e+02 -3.531371796161209886e+02 -3.509222681038250471e+02 -3.487073565915287645e+02 -3.464924450792327093e+02 -3.442775335669368815e+02 -3.420626220546411105e+02 -3.398477105423453395e+02 -3.376327990300497959e+02 -3.354178…
4.18337	5.41336e+36	-3.730592629529308510e+02 -3.708443514406336021e+02 -3.686294399283364669e+02 -3.664145284160393317e+02 -3.641996169037423670e+02 -3.619847053914455159e+02 -3.597697938791487786e+02 -3.575548823668521550e+02 -3.553399708545558155e+02 -3.531250593422593056e+02 -3.509101478299630230e+02 -3.486952363176668541e+02 -3.464803248053707421e+02 -3.442654132930749142e+02 -3.420505017807789727e+02 -3.398355…
4.18838	5.66901e+36	-3.774769657036634385e+02 -3.752620541913660190e+02 -3.730471426790685996e+02 -3.708322311667714075e+02 -3.686173196544743291e+02 -3.664024081421774213e+02 -3.641874966298805134e+02 -3.619725851175836624e+02 -3.597576736052870388e+02 -3.575427620929903583e+02 -3.553278505806937915e+02 -3.531129390683974520e+02 -3.508980275561011695e+02 -3.486831160438049437e+02 -3.464682045315087180e+02 -3.442532…
4.19339	5.93673e+36	-3.818946684543961965e+02 -3.796797569420988339e+02 -3.774648454298013576e+02 -3.752499339175039950e+02 -3.730350224052066324e+02 -3.708201108929094971e+02 -3.686051993806123050e+02 -3.663902878683152835e+02 -3.641753763560188304e+02 -3.619604648437218657e+02 -3.597455533314250715e+02 -3.575306418191283342e+02 -3.553157303068320516e+02 -3.531008187945355417e+02 -3.508859072822392022e+02 -3.486709…
4.1984	6.21709e+36	-3.863123712051294660e+02 -3.840974596928318192e+02 -3.818825481805342292e+02 -3.796676366682366961e+02 -3.774527251559393335e+02 -3.752378136436419140e+02 -3.730229021313446651e+02 -3.708079906190475299e+02 -3.685930791067506789e+02 -3.663781675944538279e+02 -3.641632560821566358e+02 -3.619483445698598416e+02 -3.597334330575630474e+02 -3.575185215452664238e+02 -3.553036100329698570e+02 -3.530886…
4.20341	6.51069e+36	-3.907300739558627924e+02 -3.885151624435652025e+02 -3.863002509312674420e+02 -3.840853394189699088e+02 -3.818704279066722620e+02 -3.796555163943746720e+02 -3.774406048820771957e+02 -3.752256933697798900e+02 -3.730107818574830389e+02 -3.707958703451857900e+02 -3.685809588328885980e+02 -3.663660473205917469e+02 -3.641511358082947254e+02 -3.619362242959978175e+02 -3.597213127837011939e+02 -3.575064…
4.20842	6.81816e+36	-3.951477767065964599e+02 -3.929328651942985857e+02 -3.907179536820007684e+02 -3.885030421697030647e+02 -3.862881306574054179e+02 -3.840732191451077711e+02 -3.818583076328102948e+02 -3.796433961205127048e+02 -3.774284846082156832e+02 -3.752135730959183206e+02 -3.729986615836210149e+02 -3.707837500713238228e+02 -3.685688385590266876e+02 -3.663539270467297229e+02 -3.641390155344327013e+02 -3.619241…
4.21343	7.14015e+36	-3.995654794573292747e+02 -3.973505679450314574e+02 -3.951356564327336400e+02 -3.929207449204358227e+02 -3.907058334081381759e+02 -3.884909218958402448e+02 -3.862760103835425980e+02 -3.840610988712450649e+02 -3.818461873589478159e+02 -3.796312758466503396e+02 -3.774163643343529202e+02 -3.752014528220555576e+02 -3.729865413097583087e+02 -3.707716297974611166e+02 -3.685567182851639245e+02 -3.663418…
4.21844	7.47735e+36	-4.039831822080633401e+02 -4.017682706957654659e+02 -3.995533591834675349e+02 -3.973384476711695470e+02 -3.951235361588717296e+02 -3.929086246465737986e+02 -3.906937131342760381e+02 -3.884788016219783344e+02 -3.862638901096809150e+02 -3.840489785973833818e+02 -3.818340670850858487e+02 -3.796191555727882587e+02 -3.774042440604909530e+02 -3.751893325481934767e+02 -3.729744210358961709e+02 -3.707595…
4.22345	7.83047e+36	-4.084008849587976329e+02 -4.061859734464992471e+02 -4.039710619342013729e+02 -4.017561504219033282e+02 -3.995412389096054540e+02 -3.973263273973073524e+02 -3.951114158850094782e+02 -3.928965043727116608e+02 -3.906815928604143551e+02 -3.884666813481165946e+02 -3.862517698358189477e+02 -3.840368583235212441e+02 -3.818219468112238246e+02 -3.796070352989262346e+02 -3.773921237866288152e+02 -3.751772…
4.22846	8.20026e+36	-4.128185877095318688e+02 -4.106036761972336535e+02 -4.083887646849353246e+02 -4.061738531726373367e+02 -4.039589416603392351e+02 -4.017440301480412472e+02 -3.995291186357434299e+02 -3.973142071234454988e+02 -3.950992956111479657e+02 -3.928843840988499778e+02 -3.906694725865522742e+02 -3.884545610742544568e+02 -3.862396495619566963e+02 -3.840247380496593905e+02 -3.818098265373616869e+02 -3.795949…
4.23347	8.58752e+36	-4.172362904602662184e+02 -4.150213789479678894e+02 -4.128064674356697310e+02 -4.105915559233716294e+02 -4.083766444110734710e+02 -4.061617328987752558e+02 -4.039468213864773247e+02 -4.017319098741793368e+02 -3.995169983618817469e+02 -3.973020868495839295e+02 -3.950871753372858848e+02 -3.928722638249881811e+02 -3.906573523126901364e+02 -3.884424408003924896e+02 -3.862275292880948427e+02 -3.840126…
4.23848	8.99307e+36	-4.216539932110007385e+02 -4.194390816987024095e+02 -4.172241701864041374e+02 -4.150092586741059790e+02 -4.127943471618077069e+02 -4.105794356495096054e+02 -4.083645241372113901e+02 -4.061496126249132885e+02 -4.039347011126156417e+02 -4.017197896003175970e+02 -3.995048780880196659e+02 -3.972899665757218486e+02 -3.950750550634239744e+02 -3.928601435511261570e+02 -3.906452320388282260e+02 -3.884303…
4.24349	9.41777e+36	-4.260716959617352018e+02 -4.238567844494369297e+02 -4.216418729371386576e+02 -4.194269614248403855e+02 -4.172120499125421134e+02 -4.149971384002438981e+02 -4.127822268879456260e+02 -4.105673153756474676e+02 -4.083524038633498208e+02 -4.061374923510517192e+02 -4.039225808387535608e+02 -4.017076693264556866e+02 -3.994927578141576419e+02 -3.972778463018597677e+02 -3.950629347895618935e+02 -3.928480…
4.2485	9.86252e+36	-4.304893987124701766e+02 -4.282744872001717340e+02 -4.260595756878732914e+02 -4.238446641755749624e+02 -4.216297526632766903e+02 -4.194148411509782477e+02 -4.171999296386800893e+02 -4.149850181263817603e+02 -4.127701066140839998e+02 -4.105551951017858983e+02 -4.083402835894878535e+02 -4.061253720771896951e+02 -4.039104605648915367e+02 -4.016955490525936057e+02 -3.994806375402956178e+02 -3.972657…
4.25351	1.03283e+37	-4.349071014632048673e+02 -4.326921899509064247e+02 -4.304772784386079820e+02 -4.282623669263094826e+02 -4.260474554140110968e+02 -4.238325439017128247e+02 -4.216176323894144389e+02 -4.194027208771161668e+02 -4.171878093648185200e+02 -4.149728978525202479e+02 -4.127579863402219758e+02 -4.105430748279238742e+02 -4.083281633156257158e+02 -4.061132518033276142e+02 -4.038983402910296832e+02 -4.016834…
4.25852	1.0816e+37	-4.393248042139398422e+02 -4.371098927016413995e+02 -4.348949811893427864e+02 -4.326800696770442869e+02 -4.304651581647457306e+02 -4.282502466524474016e+02 -4.260353351401490158e+02 -4.238204236278508006e+02 -4.216055121155529264e+02 -4.193906006032545406e+02 -4.171756890909563822e+02 -4.149607775786581669e+02 -4.127458660663598948e+02 -4.105309545540617933e+02 -4.083160430417637485e+02 -4.061011…
4.26353	1.13268e+37	-4.437425069646746465e+02 -4.415275954523763176e+02 -4.393126839400778749e+02 -4.370977724277792618e+02 -4.348828609154807623e+02 -4.326679494031823197e+02 -4.304530378908838202e+02 -4.282381263785855481e+02 -4.260232148662876739e+02 -4.238083033539892313e+02 -4.215933918416909592e+02 -4.193784803293927439e+02 -4.171635688170944150e+02 -4.149486573047961997e+02 -4.127337457924979844e+02 -4.105188…
4.26854	1.18617e+37	-4.481602097154096214e+02 -4.459452982031110650e+02 -4.437303866908126224e+02 -4.415154751785141798e+02 -4.393005636662157372e+02 -4.370856521539171808e+02 -4.348707406416186814e+02 -4.326558291293201250e+02 -4.304409176170221372e+02 -4.282260061047237514e+02 -4.260110945924254224e+02 -4.237961830801272640e+02 -4.215812715678286509e+02 -4.193663600555304924e+02 -4.171514485432322203e+02 -4.149365…
4.27355	1.24219e+37	-4.525779124661449373e+02 -4.503630009538464378e+02 -4.481480894415476541e+02 -4.459331779292492115e+02 -4.437182664169505983e+02 -4.415033549046522126e+02 -4.392884433923537131e+02 -4.370735318800550431e+02 -4.348586203677571120e+02 -4.326437088554584989e+02 -4.304287973431601699e+02 -4.282138858308617273e+02 -4.259989743185635120e+02 -4.237840628062651831e+02 -4.215691512939667405e+02 -4.193542…
4.27856	1.30085e+37	-4.569956152168800827e+02 -4.547807037045815264e+02 -4.525657921922827427e+02 -4.503508806799841295e+02 -4.481359691676856301e+02 -4.459210576553871874e+02 -4.437061461430886311e+02 -4.414912346307900179e+02 -4.392763231184919732e+02 -4.370614116061934169e+02 -4.348465000938949743e+02 -4.326315885815965316e+02 -4.304166770692981459e+02 -4.282017655569998169e+02 -4.259868540447013174e+02 -4.237719…
4.28357	1.36229e+37	-4.614133179676151713e+02 -4.591984064553167286e+02 -4.569834949430181155e+02 -4.547685834307192749e+02 -4.525536719184206618e+02 -4.503387604061222191e+02 -4.481238488938236628e+02 -4.459089373815251633e+02 -4.436940258692270049e+02 -4.414791143569284486e+02 -4.392642028446298355e+02 -4.370492913323314497e+02 -4.348343798200329502e+02 -4.326194683077345644e+02 -4.304045567954360649e+02 -4.281896…
4.28858	1.42662e+37	-4.658310207183504303e+02 -4.636161092060518172e+02 -4.614011976937533177e+02 -4.591862861814546477e+02 -4.569713746691559209e+02 -4.547564631568572509e+02 -4.525415516445587514e+02 -4.503266401322601382e+02 -4.481117286199619798e+02 -4.458968171076634803e+02 -4.436819055953648672e+02 -4.414669940830663108e+02 -4.392520825707678682e+02 -4.370371710584692551e+02 -4.348222595461709261e+02 -4.326073…
4.29359	1.49399e+37	-4.702487234690857463e+02 -4.680338119567870194e+02 -4.658189004444883494e+02 -4.636039889321897931e+02 -4.613890774198911799e+02 -4.591741659075924531e+02 -4.569592543952936694e+02 -4.547443428829951699e+02 -4.525294313706971252e+02 -4.503145198583983984e+02 -4.480996083460997852e+02 -4.458846968338013994e+02 -4.436697853215027862e+02 -4.414548738092044005e+02 -4.392399622969056736e+02 -4.370250…
4.2986	1.56455e+37	-4.746664262198211190e+02 -4.724515147075225059e+02 -4.702366031952238359e+02 -4.680216916829251090e+02 -4.658067801706264390e+02 -4.635918686583279964e+02 -4.613769571460290422e+02 -4.591620456337303722e+02 -4.569471341214322706e+02 -4.547322226091335438e+02 -4.525173110968350443e+02 -4.503023995845365448e+02 -4.480874880722379316e+02 -4.458725765599393753e+02 -4.436576650476407622e+02 -4.414427…
4.30361	1.63843e+37	-4.790841289705566624e+02 -4.768692174582578787e+02 -4.746543059459591518e+02 -4.724393944336603113e+02 -4.702244829213616413e+02 -4.680095714090631418e+02 -4.657946598967644718e+02 -4.635797483844656881e+02 -4.613648368721674728e+02 -4.591499253598688597e+02 -4.569350138475701897e+02 -4.547201023352715765e+02 -4.525051908229729634e+02 -4.502902793106743502e+02 -4.480753677983757939e+02 -4.458604…
4.30862	1.71581e+37	-4.835018317212912962e+02 -4.812869202089925125e+02 -4.790720086966936151e+02 -4.768570971843947746e+02 -4.746421856720961046e+02 -4.724272741597974345e+02 -4.702123626474988782e+02 -4.679974511352002082e+02 -4.657825396229017656e+02 -4.635676281106032093e+02 -4.613527165983044824e+02 -4.591378050860059830e+02 -4.569228935737073698e+02 -4.547079820614086429e+02 -4.524930705491100298e+02 -4.502781…
4.31363	1.79684e+37	-4.879195344720265552e+02 -4.857046229597278284e+02 -4.834897114474292152e+02 -4.812747999351303179e+02 -4.790598884228316479e+02 -4.768449769105329210e+02 -4.746300653982341942e+02 -4.724151538859355810e+02 -4.702002423736372521e+02 -4.679853308613386389e+02 -4.657704193490399120e+02 -4.635555078367413557e+02 -4.613405963244425720e+02 -4.591256848121439589e+02 -4.569107732998452889e+02 -4.546958…
4.31864	1.88169e+37	-4.923372372227620417e+02 -4.901223257104631443e+02 -4.879074141981644743e+02 -4.856925026858658612e+02 -4.834775911735669638e+02 -4.812626796612682369e+02 -4.790477681489696806e+02 -4.768328566366709538e+02 -4.746179451243726248e+02 -4.724030336120739548e+02 -4.701881220997751143e+02 -4.679732105874763306e+02 -4.657582990751776606e+02 -4.635433875628791043e+02 -4.613284760505804343e+02 -4.591135…
4.32365	1.97056e+37	-4.967549399734975850e+02 -4.945400284611989150e+02 -4.923251169489000745e+02 -4.901102054366014045e+02 -4.878952939243026776e+02 -4.856803824120038371e+02 -4.834654708997049966e+02 -4.812505593874063266e+02 -4.790356478751078839e+02 -4.768207363628092139e+02 -4.746058248505106008e+02 -4.723909133382118171e+02 -4.701760018259131471e+02 -4.679610903136144202e+02 -4.657461788013158070e+02 -4.635312…
4.32866	2.06362e+37	-5.011726427242330715e+02 -4.989577312119341741e+02 -4.967428196996355609e+02 -4.945279081873367204e+02 -4.923129966750380504e+02 -4.900980851627393236e+02 -4.878831736504404262e+02 -4.856682621381417562e+02 -4.834533506258433704e+02 -4.812384391135445867e+02 -4.790235276012458030e+02 -4.768086160889471330e+02 -4.745937045766482925e+02 -4.723787930643497361e+02 -4.701638815520512367e+02 -4.679489…
4.33367	2.16107e+37	-5.055903454749686148e+02 -5.033754339626698879e+02 -5.011605224503709906e+02 -4.989456109380721500e+02 -4.967306994257734232e+02 -4.945157879134746395e+02 -4.923008764011759126e+02 -4.900859648888770721e+02 -4.878710533765788568e+02 -4.856561418642800163e+02 -4.834412303519812326e+02 -4.812263188396824489e+02 -4.790114073273838358e+02 -4.767964958150850521e+02 -4.745815843027864389e+02 -4.723666…
4.33868	2.26313e+37	-5.100080482257041012e+02 -5.077931367134052607e+02 -5.055782252011066475e+02 -5.033633136888079775e+02 -5.011484021765090802e+02 -4.989334906642102396e+02 -4.967185791519112854e+02 -4.945036676396125586e+02 -4.922887561273141728e+02 -4.900738446150154459e+02 -4.878589331027168328e+02 -4.856440215904179354e+02 -4.834291100781192085e+02 -4.812141985658205385e+02 -4.789992870535218685e+02 -4.767843…
4.34369	2.37001e+37	-5.144257509764398719e+02 -5.122108394641409177e+02 -5.099959279518423045e+02 -5.077810164395432935e+02 -5.055661049272446235e+02 -5.033511934149457829e+02 -5.011362819026468856e+02 -4.989213703903482156e+02 -4.967064588780498298e+02 -4.944915473657510461e+02 -4.922766358534522624e+02 -4.900617243411535355e+02 -4.878468128288546950e+02 -4.856319013165560250e+02 -4.834169898042571845e+02 -4.812020…
4.3487	2.48193e+37	-5.188434537271753015e+02 -5.166285422148765747e+02 -5.144136307025778478e+02 -5.121987191902790073e+02 -5.099838076779803941e+02 -5.077688961656814399e+02 -5.055539846533824857e+02 -5.033390731410836452e+02 -5.011241616287852594e+02 -4.989092501164866462e+02 -4.966943386041879194e+02 -4.944794270918890788e+02 -4.922645155795902383e+02 -4.900496040672913409e+02 -4.878346925549927278e+02 -4.856197…
4.35371	2.59914e+37	-5.232611564779110722e+02 -5.210462449656122317e+02 -5.188313334533132775e+02 -5.166164219410145506e+02 -5.144015104287157101e+02 -5.121865989164169832e+02 -5.099716874041180859e+02 -5.077567758918191316e+02 -5.055418643795208027e+02 -5.033269528672219053e+02 -5.011120413549232353e+02 -4.988971298426245085e+02 -4.966822183303258953e+02 -4.944673068180269411e+02 -4.922523953057282711e+02 -4.900374…
4.35872	2.72188e+37	-5.276788592286466155e+02 -5.254639477163477750e+02 -5.232490362040490481e+02 -5.210341246917502076e+02 -5.188192131794512534e+02 -5.166043016671525265e+02 -5.143893901548535723e+02 -5.121744786425548455e+02 -5.099595671302565165e+02 -5.077446556179575055e+02 -5.055297441056587786e+02 -5.033148325933600518e+02 -5.010999210810610407e+02 -4.988850095687622570e+02 -4.966700980564635870e+02 -4.944551…
4.36373	2.85043e+37	-5.320965619793814767e+02 -5.298816504670827499e+02 -5.276667389547840230e+02 -5.254518274424848414e+02 -5.232369159301861146e+02 -5.210220044178872740e+02 -5.188070929055884335e+02 -5.165921813932898203e+02 -5.143772698809914345e+02 -5.121623583686923666e+02 -5.099474468563936398e+02 -5.077325353440949129e+02 -5.055176238317960156e+02 -5.033027123194972319e+02 -5.010878008071985619e+02 -4.988728…
4.36874	2.98504e+37	-5.365142647301171337e+02 -5.342993532178184068e+02 -5.320844417055195663e+02 -5.298695301932206121e+02 -5.276546186809217716e+02 -5.254397071686229310e+02 -5.232247956563240905e+02 -5.210098841440253636e+02 -5.187949726317268642e+02 -5.165800611194281373e+02 -5.143651496071291831e+02 -5.121502380948302289e+02 -5.099353265825313883e+02 -5.077204150702327183e+02 -5.055055035579339915e+02 -5.032905…
4.37375	3.12601e+37	-5.409319674808526770e+02 -5.387170559685539502e+02 -5.365021444562549959e+02 -5.342872329439562691e+02 -5.320723214316575422e+02 -5.298574099193584743e+02 -5.276424984070597475e+02 -5.254275868947609069e+02 -5.232126753824625212e+02 -5.209977638701637943e+02 -5.187828523578648401e+02 -5.165679408455658859e+02 -5.143530293332669316e+02 -5.121381178209683185e+02 -5.099232063086695348e+02 -5.077082…
4.37876	3.27363e+37	-5.453496702315885614e+02 -5.431347587192896071e+02 -5.409198472069907666e+02 -5.387049356946918124e+02 -5.364900241823928582e+02 -5.342751126700943587e+02 -5.320602011577955182e+02 -5.298452896454964502e+02 -5.276303781331979508e+02 -5.254154666208991102e+02 -5.232005551086003834e+02 -5.209856435963016565e+02 -5.187707320840029297e+02 -5.165558205717038618e+02 -5.143409090594047939e+02 -5.121259…
4.38377	3.42823e+37	-5.497673729823242184e+02 -5.475524614700253778e+02 -5.453375499577265373e+02 -5.431226384454273557e+02 -5.409077269331286288e+02 -5.386928154208297883e+02 -5.364779039085310615e+02 -5.342629923962322209e+02 -5.320480808839337215e+02 -5.298331693716347672e+02 -5.276182578593359267e+02 -5.254033463470370862e+02 -5.231884348347383593e+02 -5.209735233224396325e+02 -5.187586118101405646e+02 -5.165437…
4.38878	3.59013e+37	-5.541850757330597617e+02 -5.519701642207609211e+02 -5.497552527084623080e+02 -5.475403411961633537e+02 -5.453254296838642858e+02 -5.431105181715653316e+02 -5.408956066592667185e+02 -5.386806951469678779e+02 -5.364657836346696058e+02 -5.342508721223707653e+02 -5.320359606100715837e+02 -5.298210490977727432e+02 -5.276061375854737889e+02 -5.253912260731750621e+02 -5.231763145608763352e+02 -5.209614…
4.39379	3.75967e+37	-5.586027784837954187e+02 -5.563878669714965781e+02 -5.541729554591978513e+02 -5.519580439468988970e+02 -5.497431324346001702e+02 -5.475282209223013297e+02 -5.453133094100022618e+02 -5.430983978977034212e+02 -5.408834863854050354e+02 -5.386685748731060812e+02 -5.364536633608074681e+02 -5.342387518485085138e+02 -5.320238403362095596e+02 -5.298089288239108328e+02 -5.275940173116118785e+02 -5.253791…
4.3988	3.93723e+37	-5.630204812345313030e+02 -5.608055697222322351e+02 -5.585906582099335083e+02 -5.563757466976346677e+02 -5.541608351853355998e+02 -5.519459236730369867e+02 -5.497310121607380324e+02 -5.475161006484391919e+02 -5.453011891361406924e+02 -5.430862776238418519e+02 -5.408713661115430114e+02 -5.386564545992441708e+02 -5.364415430869452166e+02 -5.342266315746463761e+02 -5.320117200623474218e+02 -5.297968…
4.40381	4.12316e+37	-5.674381839852669600e+02 -5.652232724729681195e+02 -5.630083609606693926e+02 -5.607934494483702110e+02 -5.585785379360714842e+02 -5.563636264237726436e+02 -5.541487149114736894e+02 -5.519338033991749626e+02 -5.497188918868762357e+02 -5.475039803745773952e+02 -5.452890688622785547e+02 -5.430741573499798278e+02 -5.408592458376809873e+02 -5.386443343253819194e+02 -5.364294228130830788e+02 -5.342145…
4.40882	4.31788e+37	-5.718558867360027307e+02 -5.696409752237040038e+02 -5.674260637114049359e+02 -5.652111521991059817e+02 -5.629962406868070275e+02 -5.607813291745081870e+02 -5.585664176622094601e+02 -5.563515061499107333e+02 -5.541365946376123475e+02 -5.519216831253130522e+02 -5.497067716130140980e+02 -5.474918601007155985e+02 -5.452769485884165306e+02 -5.430620370761178037e+02 -5.408471255638190769e+02 -5.386322…
4.41383	4.52179e+37	-5.762735894867381603e+02 -5.740586779744397745e+02 -5.718437664621404792e+02 -5.696288549498416387e+02 -5.674139434375430255e+02 -5.651990319252438439e+02 -5.629841204129452308e+02 -5.607692089006461629e+02 -5.585542973883478908e+02 -5.563393858760488229e+02 -5.541244743637500960e+02 -5.519095628514512555e+02 -5.496946513391521876e+02 -5.474797398268534607e+02 -5.452648283145543928e+02 -5.430499…
4.41884	4.73533e+37	-5.806912922374740447e+02 -5.784763807251750904e+02 -5.762614692128763636e+02 -5.740465577005775231e+02 -5.718316461882786825e+02 -5.696167346759798420e+02 -5.674018231636805467e+02 -5.651869116513819336e+02 -5.629720001390834341e+02 -5.607570886267844799e+02 -5.585421771144857530e+02 -5.563272656021870262e+02 -5.541123540898879583e+02 -5.518974425775890040e+02 -5.496825310652902772e+02 -5.474676…
4.42385	4.95896e+37	-5.851089949882098153e+02 -5.828940834759110885e+02 -5.806791719636123617e+02 -5.784642604513132937e+02 -5.762493489390142258e+02 -5.740344374267154990e+02 -5.718195259144164311e+02 -5.696046144021178179e+02 -5.673897028898192048e+02 -5.651747913775202505e+02 -5.629598798652212963e+02 -5.607449683529225695e+02 -5.585300568406238426e+02 -5.563151453283248884e+02 -5.541002338160258205e+02 -5.518853…
4.42886	5.19315e+37	-5.895266977389454723e+02 -5.873117862266467455e+02 -5.850968747143477913e+02 -5.828819632020489507e+02 -5.806670516897498828e+02 -5.784521401774511560e+02 -5.762372286651523154e+02 -5.740223171528532475e+02 -5.718074056405548617e+02 -5.695924941282561349e+02 -5.673775826159570670e+02 -5.651626711036582265e+02 -5.629477595913593859e+02 -5.607328480790605454e+02 -5.585179365667615912e+02 -5.563030…
4.43387	5.4384e+37	-5.939444004896812430e+02 -5.917294889773822888e+02 -5.895145774650834483e+02 -5.872996659527846077e+02 -5.850847544404856535e+02 -5.828698429281869267e+02 -5.806549314158879724e+02 -5.784400199035890182e+02 -5.762251083912905187e+02 -5.740101968789916782e+02 -5.717952853666927240e+02 -5.695803738543939971e+02 -5.673654623420948155e+02 -5.651505508297960887e+02 -5.629356393174971345e+02 -5.607207…
4.43888	5.69523e+37	-5.983621032404172411e+02 -5.961471917281184005e+02 -5.939322802158191053e+02 -5.917173687035202647e+02 -5.895024571912214242e+02 -5.872875456789225836e+02 -5.850726341666238568e+02 -5.828577226543246752e+02 -5.806428111420262894e+02 -5.784278996297273352e+02 -5.762129881174283810e+02 -5.739980766051297678e+02 -5.717831650928308136e+02 -5.695682535805319731e+02 -5.673533420682329051e+02 -5.651384…
4.44389	5.96418e+37	-6.027798059911527844e+02 -6.005648944788538302e+02 -5.983499829665548759e+02 -5.961350714542559217e+02 -5.939201599419570812e+02 -5.917052484296583543e+02 -5.894903369173594001e+02 -5.872754254050604459e+02 -5.850605138927620601e+02 -5.828456023804629922e+02 -5.806306908681642653e+02 -5.784157793558650837e+02 -5.762008678435668116e+02 -5.739859563312676300e+02 -5.717710448189686758e+02 -5.695561…
4.4489	6.24584e+37	-6.071975087418884414e+02 -6.049825972295896008e+02 -6.027676857172908740e+02 -6.005527742049916924e+02 -5.983378626926929655e+02 -5.961229511803940113e+02 -5.939080396680949434e+02 -5.916931281557963302e+02 -5.894782166434976034e+02 -5.872633051311988766e+02 -5.850483936188999223e+02 -5.828334821066011955e+02 -5.806185705943022413e+02 -5.784036590820032870e+02 -5.761887475697044465e+02 -5.739738…
4.45391	6.54081e+37	-6.116152114926235299e+02 -6.094002999803244620e+02 -6.071853884680256215e+02 -6.049704769557266673e+02 -6.027555654434279404e+02 -6.005406539311289862e+02 -5.983257424188301457e+02 -5.961108309065310777e+02 -5.938959193942328056e+02 -5.916810078819338514e+02 -5.894660963696347835e+02 -5.872511848573360567e+02 -5.850362733450373298e+02 -5.828213618327383756e+02 -5.806064503204393077e+02 -5.783915…
4.45892	6.8497e+37	-6.160329142433589595e+02 -6.138180027310604601e+02 -6.116030912187613922e+02 -6.093881797064624379e+02 -6.071732681941637111e+02 -6.049583566818646432e+02 -6.027434451695658026e+02 -6.005285336572668484e+02 -5.983136221449684626e+02 -5.960987106326693947e+02 -5.938837991203707816e+02 -5.916688876080717137e+02 -5.894539760957726457e+02 -5.872390645834739189e+02 -5.850241530711750784e+02 -5.828092…
4.46393	7.17317e+37	-6.204506169940949576e+02 -6.182357054817961171e+02 -6.160207939694971628e+02 -6.138058824571982086e+02 -6.115909709448992544e+02 -6.093760594326006412e+02 -6.071611479203015733e+02 -6.049462364080027328e+02 -6.027313248957042333e+02 -6.005164133834052791e+02 -5.983015018711064386e+02 -5.960865903588073706e+02 -5.938716788465087575e+02 -5.916567673342095759e+02 -5.894418558219107354e+02 -5.872269…
4.46894	7.51193e+37	-6.248683197448305009e+02 -6.226534082325320014e+02 -6.204384967202329335e+02 -6.182235852079339793e+02 -6.160086736956351388e+02 -6.137937621833362982e+02 -6.115788506710373440e+02 -6.093639391587385035e+02 -6.071490276464398903e+02 -6.049341161341409361e+02 -6.027192046218422092e+02 -6.005042931095433687e+02 -5.982893815972444145e+02 -5.960744700849455739e+02 -5.938595585726463923e+02 -5.916446…
4.47395	7.86668e+37	-6.292860224955666126e+02 -6.270711109832677721e+02 -6.248561994709685905e+02 -6.226412879586697500e+02 -6.204263764463706821e+02 -6.182114649340720689e+02 -6.159965534217732284e+02 -6.137816419094741605e+02 -6.115667303971756610e+02 -6.093518188848767068e+02 -6.071369073725777525e+02 -6.049219958602789120e+02 -6.027070843479802988e+02 -6.004921728356812309e+02 -5.982772613233822767e+02 -5.960623…
4.47896	8.23819e+37	-6.337037252463021559e+02 -6.314888137340034291e+02 -6.292739022217047022e+02 -6.270589907094055206e+02 -6.248440791971065664e+02 -6.226291676848078396e+02 -6.204142561725087717e+02 -6.181993446602101585e+02 -6.159844331479114317e+02 -6.137695216356127048e+02 -6.115546101233136369e+02 -6.093396986110149101e+02 -6.071247870987156148e+02 -6.049098755864168879e+02 -6.026949640741181611e+02 -6.004800…
4.48397	8.62724e+37	-6.381214279970376992e+02 -6.359065164847391998e+02 -6.336916049724403592e+02 -6.314766934601412913e+02 -6.292617819478422234e+02 -6.270468704355431555e+02 -6.248319589232444287e+02 -6.226170474109458155e+02 -6.204021358986473160e+02 -6.181872243863483618e+02 -6.159723128740490665e+02 -6.137574013617504534e+02 -6.115424898494514991e+02 -6.093275783371526586e+02 -6.071126668248540454e+02 -6.048977…
4.48898	9.03466e+37	-6.425391307477736973e+02 -6.403242192354747431e+02 -6.381093077231759025e+02 -6.358943962108767209e+02 -6.336794846985781078e+02 -6.314645731862792672e+02 -6.292496616739803130e+02 -6.270347501616812451e+02 -6.248198386493826320e+02 -6.226049271370839051e+02 -6.203900156247850646e+02 -6.181751041124863377e+02 -6.159601926001874972e+02 -6.137452810878880882e+02 -6.115303695755893614e+02 -6.093154…
4.49399	9.46132e+37	-6.469568334985093543e+02 -6.447419219862106274e+02 -6.425270104739116732e+02 -6.403120989616128327e+02 -6.380971874493138785e+02 -6.358822759370149242e+02 -6.336673644247161974e+02 -6.314524529124171295e+02 -6.292375414001186300e+02 -6.270226298878199032e+02 -6.248077183755207216e+02 -6.225928068632221084e+02 -6.203778953509230405e+02 -6.181629838386240863e+02 -6.159480723263252457e+02 -6.137331…
4.499	9.90814e+37	-6.513745362492448976e+02 -6.491596247369465118e+02 -6.469447132246472165e+02 -6.447298017123486034e+02 -6.425148902000495355e+02 -6.402999786877505812e+02 -6.380850671754519681e+02 -6.358701556631526728e+02 -6.336552441508544007e+02 -6.314403326385555602e+02 -6.292254211262563786e+02 -6.270105096139577654e+02 -6.247955981016585838e+02 -6.225806865893598570e+02 -6.203657750770609027e+02 -6.181508…
4.50401	1.03761e+38	-6.557922389999799861e+02 -6.535773274876814867e+02 -6.513624159753823051e+02 -6.491475044630835782e+02 -6.469325929507846240e+02 -6.447176814384856698e+02 -6.425027699261868293e+02 -6.402878584138876477e+02 -6.380729469015893756e+02 -6.358580353892903076e+02 -6.336431238769915808e+02 -6.314282123646928540e+02 -6.292133008523938997e+02 -6.269983893400948318e+02 -6.247834778277957639e+02 -6.225685…
4.50902	1.08661e+38	-6.602099417507158705e+02 -6.579950302384172574e+02 -6.557801187261180758e+02 -6.535652072138190078e+02 -6.513502957015203947e+02 -6.491353841892216678e+02 -6.469204726769227136e+02 -6.447055611646235320e+02 -6.424906496523252599e+02 -6.402757381400261920e+02 -6.380608266277273515e+02 -6.358459151154286246e+02 -6.336310036031295567e+02 -6.314160920908307162e+02 -6.292011805785316483e+02 -6.269862…
4.51403	1.13792e+38	-6.646276445014517549e+02 -6.624127329891529143e+02 -6.601978214768541875e+02 -6.579829099645548922e+02 -6.557679984522560517e+02 -6.535530869399572111e+02 -6.513381754276582569e+02 -6.491232639153596438e+02 -6.469083524030610306e+02 -6.446934408907618490e+02 -6.424785293784630085e+02 -6.402636178661641679e+02 -6.380487063538653274e+02 -6.358337948415664869e+02 -6.336188833292673053e+02 -6.314039…
4.51904	1.19166e+38	-6.690453472521872982e+02 -6.668304357398886850e+02 -6.646155242275896171e+02 -6.624006127152908903e+02 -6.601857012029917087e+02 -6.579707896906930955e+02 -6.557558781783940276e+02 -6.535409666660950734e+02 -6.513260551537966876e+02 -6.491111436414977334e+02 -6.468962321291986655e+02 -6.446813206168999386e+02 -6.424664091046009844e+02 -6.402514975923020302e+02 -6.380365860800031896e+02 -6.358216…
4.52405	1.24794e+38	-6.734630500029231825e+02 -6.712481384906245694e+02 -6.690332269783253878e+02 -6.668183154660262062e+02 -6.646034039537275930e+02 -6.623884924414287525e+02 -6.601735809291299120e+02 -6.579586694168308441e+02 -6.557437579045322309e+02 -6.535288463922333904e+02 -6.513139348799343225e+02 -6.490990233676357093e+02 -6.468841118553369824e+02 -6.446692003430376872e+02 -6.424542888307388466e+02 -6.402393…
4.52906	1.30687e+38	-6.778807527536588395e+02 -6.756658412413602264e+02 -6.734509297290611585e+02 -6.712360182167623179e+02 -6.690211067044632500e+02 -6.668061951921644095e+02 -6.645912836798655690e+02 -6.623763721675665010e+02 -6.601614606552683426e+02 -6.579465491429691610e+02 -6.557316376306703205e+02 -6.535167261183713663e+02 -6.513018146060725257e+02 -6.490869030937736852e+02 -6.468719915814746173e+02 -6.446570…
4.53407	1.36859e+38	-6.822984555043946102e+02 -6.800835439920961107e+02 -6.778686324797969291e+02 -6.756537209674979749e+02 -6.734388094551990207e+02 -6.712238979429002939e+02 -6.690089864306015670e+02 -6.667940749183022717e+02 -6.645791634060041133e+02 -6.623642518937048180e+02 -6.601493403814058638e+02 -6.579344288691072506e+02 -6.557195173568082964e+02 -6.535046058445095696e+02 -6.512896943322102743e+02 -6.490747…
4.53908	1.43322e+38	-6.867161582551302672e+02 -6.845012467428318814e+02 -6.822863352305326998e+02 -6.800714237182336319e+02 -6.778565122059347914e+02 -6.756416006936360645e+02 -6.734266891813373377e+02 -6.712117776690381561e+02 -6.689968661567395429e+02 -6.667819546444407024e+02 -6.645670431321417482e+02 -6.623521316198429076e+02 -6.601372201075441808e+02 -6.579223085952449992e+02 -6.557073970829462723e+02 -6.534924…
4.54409	1.5009e+38	-6.911338610058664926e+02 -6.889189494935675384e+02 -6.867040379812684705e+02 -6.844891264689694026e+02 -6.822742149566703347e+02 -6.800593034443719489e+02 -6.778443919320728810e+02 -6.756294804197738131e+02 -6.734145689074756547e+02 -6.711996573951761320e+02 -6.689847458828777462e+02 -6.667698343705785646e+02 -6.645549228582799515e+02 -6.623400113459811109e+02 -6.601250998336815883e+02 -6.579101…
4.5491	1.57178e+38	-6.955515637566020359e+02 -6.933366522443034228e+02 -6.911217407320042412e+02 -6.889068292197050596e+02 -6.866919177074063327e+02 -6.844770061951076059e+02 -6.822620946828086517e+02 -6.800471831705095838e+02 -6.778322716582111980e+02 -6.756173601459121301e+02 -6.734024486336132895e+02 -6.711875371213145627e+02 -6.689726256090157221e+02 -6.667577140967165406e+02 -6.645428025844177000e+02 -6.623278…
4.55411	1.64601e+38	-110954
4.55912	1.72374e+38	-112349
4.56413	1.80515e+38	-113736
4.56914	1.8904e+38	-115128
4.57415	1.97967e+38	-116519
4.57916	2.07316e+38	-117912
4.58417	2.17107e+38	-119303
4.58918	2.2736e+38	-120696
4.59419	2.38097e+38	-122087
4.5992	2.49341e+38	-123480
4.60421	2.61116e+38	-124872
4.60922	2.73447e+38	-126264
4.61423	2.86361e+38	-127656
4.61924	2.99884e+38	-129047
4.62425	3.14047e+38	-130440
4.62926	3.28877e+38	-131832
4.63427	3.44409e+38	-133224
4.63928	3.60673e+38	-134616
4.64429	3.77706e+38	-136008
4.6493	3.95544e+38	-137400
4.65431	4.14223e+38	-138792
4.65932	4.33785e+38	-140184
4.66433	4.54271e+38	-141576
4.66934	4.75724e+38	-142959
4.67435	4.9819e+38	-144351
4.67936	5.21717e+38	-145742
4.68437	5.46355e+38	-147134
4.68938	5.72157e+38	-148525
4.69439	5.99177e+38	-149917
4.6994	6.27473e+38	-151309
4.70441	6.57106e+38	-152700
4.70942	6.88138e+38	-154092
4.71443	7.20635e+38	-155483
4.71944	7.54667e+38	-156875
4.72445	7.90307e+38	-158266
4.72946	8.27629e+38	-159658
4.73447	8.66714e+38	-161050
4.73948	9.07645e+38	-162441
4.74449	9.50508e+38	-163833
4.7495	9.95396e+38	-165224
4.75451	1.0424e+39	-166616
4.75952	1.09163e+39	-168008
4.76453	1.14318e+39	-169399
4.76954	1.19717e+39	-170791
4.77455	1.25371e+39	-172182
4.77956	1.31291e+39	-173575
4.78457	1.37492e+39	-174966
4.78958	1.43985e+39	-176358
4.79459	1.50785e+39	-177750
4.7996	1.57905e+39	-179141
4.80461	1.65362e+39	-180533
4.80962	1.73172e+39	-181924
4.81463	1.8135e+39	-183316
4.81964	1.89914e+39	-184707
4.82465	1.98883e+39	-186099
4.82966	2.08275e+39	-187491
4.83467	2.18111e+39	-188882
4.83968	2.28411e+39	-190274
4.84469	2.39198e+39	-191665
4.8497	2.50494e+39	-193057
4.85471	2.62324e+39	-194448
4.85972	2.74712e+39	-195840
4.86473	2.87685e+39	-197232
4.86974	3.01271e+39	-198623
4.87475	3.15499e+39	-200015
4.87976	3.30399e+39	-201406
4.88477	3.46002e+39	-202798
4.88978	3.62342e+39	-204189
4.89479	3.79453e+39	-205582
4.8998	3.97373e+39	-206974
4.90481	4.16139e+39	-208365
4.90982	4.35791e+39	-209757
4.91483	4.56372e+39	-211148
4.91984	4.77924e+39	-212540
4.92485	5.00494e+39	-213932
4.92986	5.2413e+39	-215323
4.93487	5.48882e+39	-216715
4.93988	5.74803e+39	-218106
4.94489	6.01948e+39	-219498
4.9499	6.30375e+39	-220889
4.95491	6.60145e+39	-222281
4.95992	6.9132e+39	-223673
4.96493	7.23968e+39	-225064
4.96994	7.58158e+39	-226456
4.97495	7.93962e+39	-227847
4.97996	8.31457e+39	-229239
4.98497	8.70722e+39	-230630
4.98998	9.11843e+39	-232022
4.99499	9.54904e+39	-233414
5	1e+40	-234805

## Sheet: Figure2c
reaction cordinate	pe_fit (eV)	s_fit (eV/K)		reaction coordinate pe_neb (eV)				s_neb (eV/K)
0	-0.00999481	-1.57195e-05		0.000000000000000000e+00 1.250000000000000000e+00				-0.000509918
0.0117722	0.387846	0.000502681		3.480812300000000331e-02 6.000000005587935448e-02				-0.000375756
0.0235443	0.942268	0.0010952		6.961624600000000662e-02 0.000000000000000000e+00				-8.32884e-16
0.0353165	1.58744	0.00174914		1.044243700000000025e-01 1.459999999962747097e+00				0.00128946
0.0470886	2.25884	0.00245517		1.392324899999999865e-01 3.569999999948777258e+00				0.00364829
0.0588608	2.90402	0.00320661		1.740406200000000070e-01 4.609999999986030161e+00				0.00645467
0.0706329	3.48783	0.0039989		2.088487499999999997e-01 5.410000000032596290e+00				0.0094697
0.0824051	3.99291	0.00482906		2.436568799999999924e-01 6.250000000000000000e+00				0.0125673
0.0941772	4.41708	0.00569528		2.784650100000000128e-01 6.560000000055879354e+00				0.0161073
0.105949	4.7689	0.00659657		3.132731400000000055e-01 6.689999999944120646e+00				0.0196863
0.117722	5.06284	0.0075324		3.480812799999999929e-01 6.770000000018626451e+00				0.0232795
0.129494	5.3149	0.00850254		3.828894099999999856e-01 6.800000000046566129e+00				0.026942
0.141266	5.53925	0.00950676		4.171727700000000261e-01 6.760000000009313226e+00				0.0307737
0.153038	5.74618	0.0105447		4.514561400000000058e-01 6.660000000032596290e+00				0.0347081
0.16481	5.94131	0.011616		4.857395299999999749e-01 6.180000000051222742e+00				0.0385564
0.176582	6.12579	0.0127196		5.200229600000000341e-01 5.869999999995343387e+00				0.0427803
0.188354	6.29731	0.0138545		5.543064399999999559e-01 5.739999999990686774e+00				0.0463378
0.200127	6.4515	0.0150191		5.885899700000000179e-01 4.969999999972060323e+00				0.0498357
0.211899	6.58346	0.0162115		6.228735600000000483e-01 3.949999999953433871e+00				0.0542486
0.223671	6.68904	0.0174295		6.571572399999999758e-01 3.000000000000000000e+00				0.0589802
0.235443	6.76588	0.0186707		6.914410300000000120e-01 1.969999999972060323e+00				0.063627
0.247215	6.81391	0.0199321		7.257249300000000458e-01 -1.400000000139698386e-01				0.0678208
0.258987	6.83543	0.021211		7.600089700000000059e-01 -3.339999999967403710e+00				0.0720002
0.270759	6.83476	0.0225043		7.942931199999999636e-01 -6.400000000023283064e+00				0.0767107
0.282532	6.81759	0.023809		8.285774700000000381e-01 -8.849999999976716936e+00				0.0813237
0.294304	6.79011	0.0251221		8.628618999999999595e-01 -1.050000000000000000e+01				0.08495
0.306076	6.75817	0.0264408		8.971464799999999684e-01 -1.068999999994412065e+01				0.0863271
0.317848	6.72642	0.0277623		9.314309800000000195e-01 -7.969999999972060323e+00				0.0851445
0.32962	6.69775	0.0290844		9.657155200000000494e-01 -4.050000000046566129e+00				0.0835242
0.341392	6.67295	0.030405		1.000000000000000000e+00 1.199999999953433871e-01				0.0817073
0.353165	6.65064	0.0317225
0.364937	6.62757	0.0330356
0.376709	6.59908	0.0343437
0.388481	6.55981	0.0356465
0.400253	6.50444	0.0369443
0.412025	6.42843	0.038238
0.423797	6.32861	0.0395289
0.43557	6.20363	0.0408187
0.447342	6.05408	0.0421097
0.459114	5.88239	0.0434043
0.470886	5.69239	0.0447057
0.482658	5.4887	0.0460168
0.49443	5.27586	0.047341
0.506203	5.05751	0.0486815
0.517975	4.83548	0.0500417
0.529747	4.60909	0.0514246
0.541519	4.37471	0.052833
0.553291	4.12556	0.0542691
0.565063	3.85196	0.0557349
0.576835	3.54192	0.0572312
0.588608	3.18208	0.0587584
0.60038	2.75891	0.0603157
0.612152	2.26007	0.0619014
0.623924	1.6758	0.0635124
0.635696	1.00021	0.0651446
0.647468	0.232212	0.0667924
0.659241	-0.623844	0.0684487
0.671013	-1.55804	0.0701053
0.682785	-2.55525	0.0717521
0.694557	-3.5959	0.0733779
0.706329	-4.6571	0.07497
0.718101	-5.71381	0.0765146
0.729873	-6.74001	0.0779967
0.741646	-7.70951	0.0794003
0.753418	-8.59623	0.0807089
0.76519	-9.374	0.0819056
0.776962	-10.0158	0.0829735
0.788734	-10.4929	0.0838963
0.800506	-10.7742	0.0846587
0.812278	-10.8269	0.085247
0.824051	-10.6194	0.0856498
0.835823	-10.1266	0.0858589
0.847595	-9.33876	0.0858702
0.859367	-8.27287	0.0856845
0.871139	-6.98351	0.0853091
0.882911	-5.56709	0.0847583
0.894684	-4.14756	0.0840557
0.906456	-2.8239	0.0832348
0.918228	-1.54762	0.0823415
0.93	0.117612	0.0814354

## Sheet: Figure3b
reaction coordinate		pe_fit (eV)	s_fit (eV/K)
-1.57195e-05		0.0110216	8.94378e-05			reaction coordinate pe_neb (eV)			entropy (eV/K)
0.000502681		-0.00253732	-4.18443e-05			0.000000000000000000e+00 0.000000000000000000e+00			1.59675e-14
0.0010952		-0.0131636	-0.000164785			3.314254199999999706e-02 0.000000000000000000e+00			-0.000210502
0.00174914		-0.0195721	-0.000280417			6.628508499999999359e-02 2.000000001862645149e-02			-0.000540559
0.00245517		-0.020883	-0.000389686			9.942763000000000295e-02 5.999999993946403265e-02			-0.000948831
0.00320661		-0.016564	-0.000493455			1.325701800000000097e-01 1.699999999254941940e-01			-0.0012967
0.0039989		-0.00637795	-0.000592512			1.657127300000000025e-01 3.599999999860301614e-01			-0.00156482
0.00482906		0.0096651	-0.000687569			1.988552799999999954e-01 5.399999999208375812e-01			-0.00176632
0.00569528		0.0313516	-0.000779272			2.319978299999999882e-01 6.599999999161809683e-01			-0.0020035
0.00659657		0.058304	-0.000868202			2.651403900000000036e-01 7.099999999627470970e-01			-0.00227758
0.0075324		0.0900156	-0.000954878			2.982829599999999859e-01 7.299999999813735485e-01			-0.00256629
0.00850254		0.125883	-0.00103976			3.333680299999999819e-01 7.199999999720603228e-01			-0.00285078
0.00950676		0.165235	-0.00112327			3.684531200000000228e-01 6.699999999254941940e-01			-0.00318496
0.0105447		0.207354	-0.00120575			4.035382299999999978e-01 6.099999999860301614e-01			-0.00348413
0.011616		0.251502	-0.00128753			4.386233800000000072e-01 5.200000000186264515e-01			-0.00382834
0.0127196		0.29694	-0.00136888			4.737085799999999902e-01 4.299999999348074198e-01			-0.00415497
0.0138545		0.342937	-0.00145003			5.087938400000000527e-01 3.099999999394640326e-01			-0.00451344
0.0150191		0.388794	-0.00153118			5.438791699999999674e-01 1.799999999348074198e-01			-0.00486869
0.0162115		0.433847	-0.00161249			5.789646000000000514e-01 3.999999992083758116e-02			-0.00521259
0.0174295		0.477481	-0.00169411			6.140501400000000221e-01 -1.099999999860301614e-01			-0.00558896
0.0186707		0.519135	-0.00177613			6.491357899999999903e-01 -2.700000000186264515e-01			-0.00596003
0.0199321		0.558308	-0.00185865			6.842215799999999959e-01 -4.400000000605359674e-01			-0.00633781
0.021211		0.594562	-0.00194173			7.193074999999999886e-01 -6.199999999953433871e-01			-0.00670465
0.0225043		0.627527	-0.0020254			7.543935699999999578e-01 -8.100000000558793545e-01			-0.00707099
0.023809		0.656898	-0.0021097			7.894797999999999538e-01 -1.010000000009313226e+00			-0.00749153
0.0251221		0.682438	-0.00219464			8.245661699999999872e-01 -1.210000000079162419e+00			-0.00791411
0.0264408		0.703974	-0.00228023			8.596527000000000474e-01 -1.359999999986030161e+00			-0.00833121
0.0277623		0.721397	-0.00236644			8.947393900000000233e-01 -1.369999999995343387e+00			-0.00859694
0.0290844		0.734655	-0.00245326			9.298262000000000471e-01 -1.239999999990686774e+00			-0.00859349
0.030405		0.743754	-0.00254068			9.649130900000000288e-01 -1.050000000046566129e+00			-0.00833259
0.0317225		0.74875	-0.00262865			1.000000000000000000e+00 -7.800000000279396772e-01			-0.00798887
0.0330356		0.749746	-0.00271715
0.0343437		0.746886	-0.00280615
0.0356465		0.740348	-0.0028956
0.0369443		0.730341	-0.00298548
0.038238		0.717096	-0.00307576
0.0395289		0.700865	-0.0031664
0.0408187		0.681908	-0.00325739
0.0421097		0.660495	-0.00334871
0.0434043		0.636896	-0.00344033
0.0447057		0.611377	-0.00353226
0.0460168		0.584194	-0.0036245
0.047341		0.555592	-0.00371704
0.0486815		0.525798	-0.0038099
0.0500417		0.495017	-0.00390311
0.0514246		0.463434	-0.00399669
0.052833		0.431204	-0.00409066
0.0542691		0.398456	-0.00418509
0.0557349		0.36529	-0.00428
0.0572312		0.331775	-0.00437546
0.0587584		0.297951	-0.00447152
0.0603157		0.263826	-0.00456824
0.0619014		0.229381	-0.0046657
0.0635124		0.194569	-0.00476395
0.0651446		0.15932	-0.00486308
0.0667924		0.123539	-0.00496316
0.0684487		0.0871122	-0.00506425
0.0701053		0.0499122	-0.00516643
0.0717521		0.0117988	-0.00526976
0.0733779		-0.0273746	-0.0053743
0.07497		-0.0677563	-0.00548011
0.0765146		-0.109491	-0.00558723
0.0779967		-0.152716	-0.00569569
0.0794003		-0.197552	-0.00580552
0.0807089		-0.244101	-0.00591673
0.0819056		-0.292439	-0.00602929
0.0829735		-0.34261	-0.00614319
0.0838963		-0.394621	-0.00625837
0.0846587		-0.448436	-0.00637475
0.085247		-0.503971	-0.00649223
0.0856498		-0.561092	-0.00661067
0.0858589		-0.619606	-0.0067299
0.0858702		-0.679263	-0.00684971
0.0856845		-0.739747	-0.00696987
0.0853091		-0.800681	-0.00709007
0.0847583		-0.861622	-0.00720999
0.0840557		-0.922062	-0.00732923
0.0832348		-0.981433	-0.00744736
0.0823415		-1.0391	-0.00756388
0.0814354		-1.09439	-0.00767823

## Sheet: Figure4a
temperature=10K						temperature=200K						temperature=300K				temperature=400K				temperature=500K
strain Pot eng (eV)						strain Pot eng (eV)
0.000000000000000000e+00 -6.492000799999999581e+05						0.000000000000000000e+00 -6.446038000000000466e+05						0.000000000000000000e+00 -6.421814899999999907e+05				0.000000000000000000e+00 -6.396833599999999860e+05				0.000000000000000000e+00 -6.372069599999999627e+05
9.900931858066350471e-05 -6.492004300000000512e+05						8.153708590066895861e-05 -6.446068699999999953e+05						8.153708590066895861e-05 -6.421555000000000000e+05				9.900931858066350471e-05 -6.396430000000000000e+05				9.900931858066350471e-05 -6.372196300000000047e+05
1.980186371613270094e-04 -6.491999599999999627e+05						1.572500942192690517e-04 -6.446077399999999907e+05						1.572500942192690517e-04 -6.421520100000000093e+05				1.980186371613270094e-04 -6.396945400000000373e+05				1.980186371613270094e-04 -6.372146500000000233e+05
2.970279557419905412e-04 -6.491996600000000326e+05						2.387871801199380238e-04 -6.445977299999999814e+05						2.387871801199380238e-04 -6.421735799999999581e+05				2.970279557419905412e-04 -6.396585799999999581e+05				2.970279557419905412e-04 -6.372118399999999674e+05
4.018613518881698548e-04 -6.492000799999999581e+05						3.203242660040539393e-04 -6.446145699999999488e+05						3.203242660040539393e-04 -6.421551099999999860e+05				4.018613518881698548e-04 -6.396467299999999814e+05				4.018613518881698548e-04 -6.372056500000000233e+05
5.008706704853864433e-04 -6.491999399999999441e+05						4.018613518881698548e-04 -6.446095500000000466e+05						4.018613518881698548e-04 -6.421601300000000047e+05				5.008706704853864433e-04 -6.396931600000000326e+05				5.008706704853864433e-04 -6.371768199999999488e+05
5.998799890660498667e-04 -6.491990100000000093e+05						4.775743602233229910e-04 -6.446060699999999488e+05						4.775743602233229910e-04 -6.421588599999999860e+05				5.998799890660498667e-04 -6.397037800000000279e+05				5.998799890660498667e-04 -6.372088199999999488e+05
6.988893076467133985e-04 -6.491994599999999627e+05						5.591114461074389065e-04 -6.446020100000000093e+05						5.591114461074389065e-04 -6.421468299999999581e+05				6.988893076467133985e-04 -6.396673499999999767e+05				6.988893076467133985e-04 -6.372098299999999581e+05
7.978986262273770388e-04 -6.491997099999999627e+05						6.406485320081078787e-04 -6.446112299999999814e+05						6.406485320081078787e-04 -6.421544100000000326e+05				7.978986262273770388e-04 -6.396717800000000279e+05				7.978986262273770388e-04 -6.372122399999999907e+05
8.969079448080404622e-04 -6.491994799999999814e+05						7.221856178922237942e-04 -6.446037700000000186e+05						7.221856178922237942e-04 -6.421666400000000140e+05				8.969079448080404622e-04 -6.396753800000000047e+05				8.969079448080404622e-04 -6.372201099999999860e+05
1.001741340954219722e-03 -6.491999499999999534e+05						7.978986262273770388e-04 -6.446162800000000279e+05						7.978986262273770388e-04 -6.421493499999999767e+05				1.001741340954219722e-03 -6.396813399999999674e+05				1.001741340954219722e-03 -6.372028800000000047e+05
1.100750659534883253e-03 -6.492004100000000326e+05						8.794357121114929543e-04 -6.446049300000000512e+05						8.794357121114929543e-04 -6.421619799999999814e+05				1.100750659534883253e-03 -6.396566300000000047e+05				1.100750659534883253e-03 -6.372466999999999534e+05
1.199759978115546785e-03 -6.491995000000000000e+05						9.609727980121618180e-04 -6.446143599999999860e+05						9.609727980121618180e-04 -6.421429799999999814e+05				1.199759978115546785e-03 -6.396719699999999721e+05				1.199759978115546785e-03 -6.372049699999999721e+05
1.298769296696210317e-03 -6.491996800000000512e+05						1.036685806330762006e-03 -6.446123299999999581e+05						1.036685806330762006e-03 -6.421679899999999907e+05				1.298769296696210317e-03 -6.396895300000000279e+05				1.298769296696210317e-03 -6.372147700000000186e+05
1.397778615276873849e-03 -6.491995000000000000e+05						1.118222892231430978e-03 -6.445938399999999674e+05						1.118222892231430978e-03 -6.421528699999999953e+05				1.397778615276873849e-03 -6.396781300000000047e+05				1.397778615276873849e-03 -6.372273800000000047e+05
1.496787933857537381e-03 -6.491995699999999488e+05						1.199759978115546785e-03 -6.445973699999999953e+05						1.199759978115546785e-03 -6.421565500000000466e+05				1.496787933857537381e-03 -6.396456600000000326e+05				1.496787933857537381e-03 -6.371789000000000233e+05
1.601621330003716532e-03 -6.491999100000000326e+05						1.281297064016215757e-03 -6.446113499999999767e+05						1.281297064016215757e-03 -6.421743100000000559e+05				1.601621330003716532e-03 -6.396636199999999953e+05				1.601621330003716532e-03 -6.371993299999999581e+05
1.700630648600933012e-03 -6.492000899999999674e+05						1.357010072334815945e-03 -6.446186800000000512e+05						1.357010072334815945e-03 -6.421548599999999860e+05				1.700630648600933012e-03 -6.396749399999999441e+05				1.700630648600933012e-03 -6.371723199999999488e+05
1.799639967181596543e-03 -6.491999200000000419e+05						1.438547158235484917e-03 -6.446004699999999721e+05						1.438547158235484917e-03 -6.421579899999999907e+05				1.799639967181596543e-03 -6.396627399999999907e+05				1.799639967181596543e-03 -6.372157299999999814e+05
1.898649285762260292e-03 -6.491991500000000233e+05						1.520084244119600725e-03 -6.445982299999999814e+05						1.520084244119600725e-03 -6.421491999999999534e+05				1.898649285762260292e-03 -6.396542600000000093e+05				1.898649285762260292e-03 -6.371963699999999953e+05
1.997658604342924041e-03 -6.492005799999999581e+05						1.601621330003716532e-03 -6.446190100000000093e+05						1.601621330003716532e-03 -6.421644100000000326e+05				1.997658604342924041e-03 -6.396857500000000000e+05				1.997658604342924041e-03 -6.371995300000000279e+05
2.096667922923587356e-03 -6.492002500000000000e+05						1.677334338338869885e-03 -6.446050999999999767e+05						1.677334338338869885e-03 -6.421658000000000466e+05				2.096667922923587356e-03 -6.396741899999999441e+05				2.096667922923587356e-03 -6.372015699999999488e+05
2.201501319069766507e-03 -6.491998800000000047e+05						1.758871424222985909e-03 -6.446120300000000279e+05						1.758871424222985909e-03 -6.421559000000000233e+05				2.201501319069766507e-03 -6.396633399999999674e+05				2.201501319069766507e-03 -6.372108499999999767e+05
2.300510637650430255e-03 -6.491998900000000140e+05						1.840408510123654664e-03 -6.446057900000000373e+05						1.840408510123654664e-03 -6.421521600000000326e+05				2.300510637650430255e-03 -6.396638100000000559e+05				2.300510637650430255e-03 -6.372023599999999860e+05
2.399519956231093570e-03 -6.491999399999999441e+05						1.921945596007770471e-03 -6.446093900000000140e+05						1.921945596007770471e-03 -6.421662900000000373e+05				2.399519956231093570e-03 -6.396867099999999627e+05				2.399519956231093570e-03 -6.372340600000000559e+05
2.498529274811757319e-03 -6.492001800000000512e+05						1.997658604342924041e-03 -6.446041300000000047e+05						1.997658604342924041e-03 -6.421631899999999441e+05				2.498529274811757319e-03 -6.396681700000000419e+05				2.498529274811757319e-03 -6.371972099999999627e+05
2.597538593392420634e-03 -6.491997900000000373e+05						2.079195690227039848e-03 -6.446060600000000559e+05						2.079195690227039848e-03 -6.421591400000000140e+05				2.597538593392420634e-03 -6.396617199999999721e+05				2.597538593392420634e-03 -6.372203399999999674e+05
2.696547911973084383e-03 -6.491992099999999627e+05						2.160732776127708386e-03 -6.446112700000000186e+05						2.160732776127708386e-03 -6.421583900000000140e+05				2.696547911973084383e-03 -6.396768299999999581e+05				2.696547911973084383e-03 -6.371914300000000512e+05
2.801381308119263534e-03 -6.491996199999999953e+05						2.236445784446308791e-03 -6.445987299999999814e+05						2.236445784446308791e-03 -6.421528100000000559e+05				2.801381308119263534e-03 -6.396713900000000140e+05				2.801381308119263534e-03 -6.372060200000000186e+05
2.900390626716480014e-03 -6.491992399999999907e+05						2.317982870346977763e-03 -6.446040999999999767e+05						2.317982870346977763e-03 -6.421713299999999581e+05				2.900390626716480014e-03 -6.396571199999999953e+05				2.900390626716480014e-03 -6.372444499999999534e+05
2.999399945297143762e-03 -6.491997399999999907e+05						2.399519956231093570e-03 -6.445925899999999674e+05						2.399519956231093570e-03 -6.421506899999999441e+05				2.999399945297143762e-03 -6.396643100000000559e+05				2.999399945297143762e-03 -6.372608699999999953e+05
3.098409263877807077e-03 -6.492001099999999860e+05						2.481057042131762543e-03 -6.446135400000000373e+05						2.481057042131762543e-03 -6.421656500000000233e+05				3.098409263877807077e-03 -6.396551899999999441e+05				3.098409263877807077e-03 -6.371879699999999721e+05
3.197418582458470392e-03 -6.491994399999999441e+05						2.556770050450362514e-03 -6.446276099999999860e+05						2.556770050450362514e-03 -6.421285799999999581e+05				3.197418582458470392e-03 -6.396622700000000186e+05				3.197418582458470392e-03 -6.371732800000000279e+05
3.296427901039134141e-03 -6.491998699999999953e+05						2.638307136351031919e-03 -6.446160899999999674e+05						2.638307136351031919e-03 -6.421613199999999488e+05				3.296427901039134141e-03 -6.396543199999999488e+05				3.296427901039134141e-03 -6.372361800000000512e+05
3.401261297185313292e-03 -6.491998800000000047e+05						2.719844222235147727e-03 -6.446059300000000512e+05						2.719844222235147727e-03 -6.421526400000000140e+05				3.401261297185313292e-03 -6.396689699999999721e+05				3.401261297185313292e-03 -6.372139000000000233e+05
3.500270615765976607e-03 -6.492000699999999488e+05						2.801381308119263534e-03 -6.446289100000000326e+05						2.801381308119263534e-03 -6.421668100000000559e+05				3.500270615765976607e-03 -6.396582900000000373e+05				3.500270615765976607e-03 -6.371988900000000140e+05
3.599279934346639922e-03 -6.492000699999999488e+05						2.877094316454416670e-03 -6.446183100000000559e+05						2.877094316454416670e-03 -6.421446199999999953e+05				3.599279934346639922e-03 -6.396696700000000419e+05				3.599279934346639922e-03 -6.371621899999999441e+05
3.698289252927304104e-03 -6.491997800000000279e+05						2.958631402338532477e-03 -6.446120899999999674e+05						2.958631402338532477e-03 -6.421496800000000512e+05				3.698289252927304104e-03 -6.396672800000000279e+05				3.698289252927304104e-03 -6.371663299999999581e+05
3.797298571507967853e-03 -6.492003100000000559e+05						3.040168488239201449e-03 -6.446107700000000186e+05						3.040168488239201449e-03 -6.421475500000000466e+05				3.797298571507967853e-03 -6.396814399999999441e+05				3.797298571507967853e-03 -6.372105999999999767e+05
3.902131967654147004e-03 -6.492008399999999674e+05						3.121705574123317256e-03 -6.446146099999999860e+05						3.121705574123317256e-03 -6.421480600000000559e+05				3.902131967654147004e-03 -6.396756400000000140e+05				3.902131967654147004e-03 -6.372000899999999674e+05
4.001141286234809885e-03 -6.492001899999999441e+05						3.197418582458470392e-03 -6.446230100000000093e+05						3.197418582458470392e-03 -6.421397500000000000e+05				4.001141286234809885e-03 -6.396775000000000000e+05				4.001141286234809885e-03 -6.371918599999999860e+05
4.100150604815474067e-03 -6.491999699999999721e+05						3.278955668342586633e-03 -6.446144300000000512e+05						3.278955668342586633e-03 -6.421355699999999488e+05				4.100150604815474067e-03 -6.396644399999999441e+05				4.100150604815474067e-03 -6.372369599999999627e+05
4.199159923412690114e-03 -6.492002299999999814e+05						3.360492754243255605e-03 -6.446159899999999907e+05						3.360492754243255605e-03 -6.421386700000000419e+05				4.199159923412690114e-03 -6.396756899999999441e+05				4.199159923412690114e-03 -6.371979799999999814e+05
4.298169241993353429e-03 -6.492004499999999534e+05						3.442029840127371412e-03 -6.446295899999999674e+05						3.442029840127371412e-03 -6.421626999999999534e+05				4.298169241993353429e-03 -6.396771500000000233e+05				4.298169241993353429e-03 -6.372268800000000047e+05
4.397178560574017611e-03 -6.492000600000000559e+05						3.517742848462524115e-03 -6.446133100000000559e+05						3.517742848462524115e-03 -6.421471300000000047e+05				4.397178560574017611e-03 -6.396839799999999814e+05				4.397178560574017611e-03 -6.371901999999999534e+05
4.502011956720197196e-03 -6.492007099999999627e+05						3.599279934346639922e-03 -6.446161300000000047e+05						3.599279934346639922e-03 -6.421460300000000279e+05				4.502011956720197196e-03 -6.396825200000000186e+05				4.502011956720197196e-03 -6.372069200000000419e+05
4.601021275300860511e-03 -6.491996500000000233e+05						3.680817020247309328e-03 -6.446089899999999907e+05						3.680817020247309328e-03 -6.421249200000000419e+05				4.601021275300860511e-03 -6.396584799999999814e+05				4.601021275300860511e-03 -6.371609899999999907e+05
4.700030593881523826e-03 -6.491999100000000326e+05						3.756530028565909299e-03 -6.446023299999999581e+05						3.756530028565909299e-03 -6.421276099999999860e+05				4.700030593881523826e-03 -6.396771400000000140e+05				4.700030593881523826e-03 -6.371840699999999488e+05
4.799039912462187141e-03 -6.492000400000000373e+05						3.838067114466578271e-03 -6.446054799999999814e+05						3.838067114466578271e-03 -6.421358000000000466e+05				4.799039912462187141e-03 -6.396630100000000093e+05				4.799039912462187141e-03 -6.372182900000000373e+05
4.898049231042851323e-03 -6.491998399999999674e+05						3.919604200350694512e-03 -6.446089300000000512e+05						3.919604200350694512e-03 -6.421241700000000419e+05				4.898049231042851323e-03 -6.396890799999999581e+05				4.898049231042851323e-03 -6.371994599999999627e+05
4.997058549623514638e-03 -6.492001199999999953e+05						4.001141286234809885e-03 -6.446087399999999907e+05						4.001141286234809885e-03 -6.421271300000000047e+05				4.997058549623514638e-03 -6.396708299999999581e+05				4.997058549623514638e-03 -6.371743000000000466e+05
5.101891945769693355e-03 -6.492000899999999674e+05						4.076854294569963455e-03 -6.446076300000000047e+05						4.076854294569963455e-03 -6.421360200000000186e+05				5.101891945769693355e-03 -6.396548199999999488e+05				5.101891945769693355e-03 -6.371663199999999488e+05
5.200901264350356670e-03 -6.491994399999999441e+05						4.158391380454079696e-03 -6.446113599999999860e+05						4.158391380454079696e-03 -6.421260699999999488e+05				5.200901264350356670e-03 -6.396506899999999441e+05				5.200901264350356670e-03 -6.371583199999999488e+05
5.299910582931020853e-03 -6.491996199999999953e+05						4.239928466354748668e-03 -6.446152500000000000e+05						4.239928466354748668e-03 -6.421325100000000093e+05				5.299910582931020853e-03 -6.396611800000000512e+05				5.299910582931020853e-03 -6.371684000000000233e+05
5.398919901528236899e-03 -6.491999699999999721e+05						4.321465552238864909e-03 -6.446136600000000326e+05						4.321465552238864909e-03 -6.421499000000000233e+05				5.398919901528236899e-03 -6.396769200000000419e+05				5.398919901528236899e-03 -6.371746500000000233e+05
5.497929220108900214e-03 -6.491994399999999441e+05						4.397178560574017611e-03 -6.446074300000000512e+05						4.397178560574017611e-03 -6.421435799999999581e+05				5.497929220108900214e-03 -6.396755999999999767e+05				5.497929220108900214e-03 -6.371881999999999534e+05
5.596938538689564396e-03 -6.491991300000000047e+05						4.478715646458132985e-03 -6.446095500000000466e+05						4.478715646458132985e-03 -6.421386700000000419e+05				5.596938538689564396e-03 -6.396664300000000512e+05				5.596938538689564396e-03 -6.371703499999999767e+05
5.701771934835743981e-03 -6.491995400000000373e+05						4.560252732358801957e-03 -6.446076300000000047e+05						4.560252732358801957e-03 -6.421335000000000000e+05				5.701771934835743981e-03 -6.396831400000000140e+05				5.701771934835743981e-03 -6.371402099999999627e+05
5.800781253416407296e-03 -6.492001400000000140e+05						4.641789818242918197e-03 -6.446163599999999860e+05						4.641789818242918197e-03 -6.421453199999999488e+05				5.800781253416407296e-03 -6.396895300000000279e+05				5.800781253416407296e-03 -6.371465899999999674e+05
5.899790571997070611e-03 -6.492002500000000000e+05						4.717502826578071767e-03 -6.446053199999999488e+05						4.717502826578071767e-03 -6.421536800000000512e+05				5.899790571997070611e-03 -6.396857299999999814e+05				5.899790571997070611e-03 -6.372004100000000326e+05
5.998799890577733926e-03 -6.491995300000000279e+05						4.799039912462187141e-03 -6.446121099999999860e+05						4.799039912462187141e-03 -6.421464699999999721e+05				5.998799890577733926e-03 -6.396645100000000093e+05				5.998799890577733926e-03 -6.371796999999999534e+05
6.097809209158398108e-03 -6.491999599999999627e+05						4.880576998362856113e-03 -6.446140300000000279e+05						4.880576998362856113e-03 -6.421352299999999814e+05				6.097809209158398108e-03 -6.396731899999999441e+05				6.097809209158398108e-03 -6.371915600000000559e+05
6.196818527739061423e-03 -6.492002700000000186e+05						4.962114084246972354e-03 -6.446220300000000279e+05						4.962114084246972354e-03 -6.421505500000000466e+05				6.196818527739061423e-03 -6.396603199999999488e+05				6.196818527739061423e-03 -6.371835500000000466e+05
6.301651923885240140e-03 -6.491999000000000233e+05						5.037827092582125056e-03 -6.446066500000000233e+05						5.037827092582125056e-03 -6.421487800000000279e+05				6.301651923885240140e-03 -6.396813299999999581e+05				6.301651923885240140e-03 -6.371835100000000093e+05
6.400661242465903455e-03 -6.492000899999999674e+05						5.119364178466241297e-03 -6.446160600000000559e+05						5.119364178466241297e-03 -6.421270000000000000e+05				6.400661242465903455e-03 -6.396785500000000466e+05				6.400661242465903455e-03 -6.372034899999999907e+05
6.499670561046567638e-03 -6.491999000000000233e+05						5.200901264350356670e-03 -6.446103399999999674e+05						5.200901264350356670e-03 -6.421657900000000373e+05				6.499670561046567638e-03 -6.396790100000000093e+05				6.499670561046567638e-03 -6.372050699999999488e+05
6.598679879643783684e-03 -6.492000500000000466e+05						5.276614272685510240e-03 -6.446270000000000000e+05						5.276614272685510240e-03 -6.421519100000000326e+05				6.598679879643783684e-03 -6.396864000000000233e+05				6.598679879643783684e-03 -6.372126400000000140e+05
6.697689198224446999e-03 -6.492001300000000047e+05						5.358151358569626481e-03 -6.446237800000000279e+05						5.358151358569626481e-03 -6.421718199999999488e+05				6.697689198224446999e-03 -6.396763100000000559e+05				6.697689198224446999e-03 -6.372163800000000047e+05
6.796698516805110314e-03 -6.492005500000000466e+05						5.439688444470295453e-03 -6.446258599999999860e+05						5.439688444470295453e-03 -6.421564200000000419e+05				6.796698516805110314e-03 -6.396921700000000419e+05				6.796698516805110314e-03 -6.371921700000000419e+05
6.901531912951289899e-03 -6.491999499999999534e+05						5.521225530354411694e-03 -6.446125600000000559e+05						5.521225530354411694e-03 -6.421573399999999674e+05				6.901531912951289899e-03 -6.396587299999999814e+05				6.901531912951289899e-03 -6.371986500000000233e+05
7.000541231531953214e-03 -6.491999200000000419e+05						5.596938538689564396e-03 -6.446225000000000000e+05						5.596938538689564396e-03 -6.421574899999999907e+05				7.000541231531953214e-03 -6.396689399999999441e+05				7.000541231531953214e-03 -6.371783399999999674e+05
7.099550550112616529e-03 -6.491997700000000186e+05						5.678475624573679770e-03 -6.446160000000000000e+05						5.678475624573679770e-03 -6.421747500000000000e+05				7.099550550112616529e-03 -6.396958699999999953e+05				7.099550550112616529e-03 -6.372144100000000326e+05
7.198559868693279844e-03 -6.491998699999999953e+05						5.760012710474348742e-03 -6.445975400000000373e+05						5.760012710474348742e-03 -6.421553699999999953e+05				7.198559868693279844e-03 -6.396869000000000233e+05				7.198559868693279844e-03 -6.372081300000000047e+05
7.297569187273944893e-03 -6.491996899999999441e+05						5.841549796358464983e-03 -6.446127399999999907e+05						5.841549796358464983e-03 -6.421410799999999581e+05				7.297569187273944893e-03 -6.396818699999999953e+05				7.297569187273944893e-03 -6.371960999999999767e+05
7.396578505854608208e-03 -6.492000999999999767e+05						5.917262804693618553e-03 -6.445994200000000419e+05						5.917262804693618553e-03 -6.421536300000000047e+05				7.396578505854608208e-03 -6.396785500000000466e+05				7.396578505854608208e-03 -6.371767299999999814e+05
7.501411902000787793e-03 -6.491999699999999721e+05						5.998799890577733926e-03 -6.446105600000000559e+05						5.998799890577733926e-03 -6.421463699999999953e+05				7.501411902000787793e-03 -6.396838900000000140e+05				7.501411902000787793e-03 -6.371805999999999767e+05
7.600421220581451108e-03 -6.491999200000000419e+05						6.080336976478402898e-03 -6.446119100000000326e+05						6.080336976478402898e-03 -6.421326099999999860e+05				7.600421220581451108e-03 -6.396634100000000326e+05				7.600421220581451108e-03 -6.371607500000000000e+05
7.699430539162114423e-03 -6.491993199999999488e+05						6.161874062362519139e-03 -6.446105400000000373e+05						6.161874062362519139e-03 -6.421542800000000279e+05				7.699430539162114423e-03 -6.396656500000000233e+05				7.699430539162114423e-03 -6.371728900000000140e+05
7.798439857759331337e-03 -6.491993699999999953e+05						6.237587070697671841e-03 -6.446034300000000512e+05						6.237587070697671841e-03 -6.421657399999999907e+05				7.798439857759331337e-03 -6.396706500000000233e+05				7.798439857759331337e-03 -6.371660500000000466e+05
7.897449176339993784e-03 -6.491998399999999674e+05						6.319124156581788082e-03 -6.445972700000000186e+05						6.319124156581788082e-03 -6.421564200000000419e+05				7.897449176339993784e-03 -6.396403299999999581e+05				7.897449176339993784e-03 -6.371740200000000186e+05
7.996458494920657967e-03 -6.491997500000000000e+05						6.400661242465903455e-03 -6.445960899999999674e+05						6.400661242465903455e-03 -6.421416800000000512e+05				7.996458494920657967e-03 -6.396798499999999767e+05				7.996458494920657967e-03 -6.371948800000000047e+05
8.101291891066836684e-03 -6.491992099999999627e+05						6.482198328366573295e-03 -6.445955100000000093e+05						6.482198328366573295e-03 -6.421772600000000093e+05				8.101291891066836684e-03 -6.396905300000000279e+05				8.101291891066836684e-03 -6.371861700000000419e+05
8.200301209647500866e-03 -6.491998399999999674e+05						6.557911336685173266e-03 -6.446052900000000373e+05						6.557911336685173266e-03 -6.421630899999999674e+05				8.200301209647500866e-03 -6.396714300000000512e+05				8.200301209647500866e-03 -6.371929200000000419e+05
8.299310528228163314e-03 -6.491999699999999721e+05						6.639448422585841371e-03 -6.446198399999999674e+05						6.639448422585841371e-03 -6.421663499999999767e+05				8.299310528228163314e-03 -6.396826300000000047e+05				8.299310528228163314e-03 -6.371945300000000279e+05
8.398319846808827496e-03 -6.492003699999999953e+05						6.720985508469957612e-03 -6.446191099999999860e+05						6.720985508469957612e-03 -6.421585899999999674e+05				8.398319846808827496e-03 -6.396970500000000466e+05				8.398319846808827496e-03 -6.372056400000000140e+05
8.497329165389491679e-03 -6.492004899999999907e+05						6.796698516805110314e-03 -6.446054499999999534e+05						6.796698516805110314e-03 -6.421693599999999860e+05				8.497329165389491679e-03 -6.396985300000000279e+05				8.497329165389491679e-03 -6.372076199999999953e+05
8.602162561535670396e-03 -6.491994399999999441e+05						6.878235602689227422e-03 -6.446085899999999674e+05						6.878235602689227422e-03 -6.421665600000000559e+05				8.602162561535670396e-03 -6.396955899999999674e+05				8.602162561535670396e-03 -6.372068499999999767e+05
8.701171880116332844e-03 -6.491997099999999627e+05						6.959772688589895527e-03 -6.446131800000000512e+05						6.959772688589895527e-03 -6.421779100000000326e+05				8.701171880116332844e-03 -6.396976500000000233e+05				8.701171880116332844e-03 -6.372079499999999534e+05
8.800181198696997026e-03 -6.492001700000000419e+05						7.041309774474012635e-03 -6.446177800000000279e+05						7.041309774474012635e-03 -6.421651999999999534e+05				8.800181198696997026e-03 -6.397174599999999627e+05				8.800181198696997026e-03 -6.372098699999999953e+05
8.899190517277661208e-03 -6.491995400000000373e+05						7.117022782809165338e-03 -6.446065200000000186e+05						7.117022782809165338e-03 -6.421835799999999581e+05				8.899190517277661208e-03 -6.397045600000000559e+05				8.899190517277661208e-03 -6.372146400000000140e+05
8.998199835874876387e-03 -6.491999599999999627e+05						7.198559868693279844e-03 -6.446011400000000140e+05						7.198559868693279844e-03 -6.421595999999999767e+05				8.998199835874876387e-03 -6.396913599999999860e+05				8.998199835874876387e-03 -6.371880500000000466e+05
9.097209154455540570e-03 -6.492000899999999674e+05						7.280096954593949683e-03 -6.446007199999999721e+05						7.280096954593949683e-03 -6.421633299999999581e+05				9.097209154455540570e-03 -6.397001300000000047e+05				9.097209154455540570e-03 -6.372383199999999488e+05
9.202042550601721022e-03 -6.491997199999999721e+05						7.361634040478065057e-03 -6.446118199999999488e+05						7.361634040478065057e-03 -6.421686800000000512e+05				9.202042550601721022e-03 -6.396614399999999441e+05				9.202042550601721022e-03 -6.372434200000000419e+05
9.301051869182385204e-03 -6.491995600000000559e+05						7.437347048813219494e-03 -6.446050200000000186e+05						7.437347048813219494e-03 -6.421511500000000233e+05				9.301051869182385204e-03 -6.396725400000000373e+05				9.301051869182385204e-03 -6.372264000000000233e+05
9.400061187763047651e-03 -6.491990899999999674e+05						7.518884134697334867e-03 -6.445852900000000373e+05						7.518884134697334867e-03 -6.421595100000000093e+05				9.400061187763047651e-03 -6.396703100000000559e+05				9.400061187763047651e-03 -6.372157900000000373e+05
9.499070506343711834e-03 -6.492001400000000140e+05						7.600421220581451108e-03 -6.446001400000000140e+05						7.600421220581451108e-03 -6.421671099999999860e+05				9.499070506343711834e-03 -6.397058100000000559e+05				9.499070506343711834e-03 -6.372044100000000326e+05
9.598079824924374281e-03 -6.491993599999999860e+05						7.681958306482119213e-03 -6.446016999999999534e+05						7.681958306482119213e-03 -6.421557199999999721e+05				9.598079824924374281e-03 -6.396884300000000512e+05				9.598079824924374281e-03 -6.371941500000000233e+05
9.697089143505038464e-03 -6.491990600000000559e+05						7.757671314800720051e-03 -6.446092199999999721e+05						7.757671314800720051e-03 -6.421642900000000373e+05				9.697089143505038464e-03 -6.396698199999999488e+05				9.697089143505038464e-03 -6.372145799999999581e+05
9.801922539651217181e-03 -6.491995400000000373e+05						7.839208400701389023e-03 -6.445987299999999814e+05						7.839208400701389023e-03 -6.421514000000000233e+05				9.801922539651217181e-03 -6.396845000000000000e+05				9.801922539651217181e-03 -6.372160899999999674e+05
9.900931858231881363e-03 -6.491991300000000047e+05						7.920745486585506132e-03 -6.445981099999999860e+05						7.920745486585506132e-03 -6.421799599999999627e+05				9.900931858231881363e-03 -6.396792099999999627e+05				9.900931858231881363e-03 -6.372170200000000186e+05
9.999941176812543811e-03 -6.491995899999999674e+05						7.996458494920657967e-03 -6.446090799999999581e+05						7.996458494920657967e-03 -6.421492099999999627e+05				9.999941176812543811e-03 -6.396583900000000140e+05				9.999941176812543811e-03 -6.372147900000000373e+05
1.009895049539320799e-02 -6.492000300000000279e+05						8.077995580804773340e-03 -6.446075200000000186e+05						8.077995580804773340e-03 -6.421325699999999488e+05				1.009895049539320799e-02 -6.396971899999999441e+05				1.009895049539320799e-02 -6.371949000000000233e+05
1.019795981399042491e-02 -6.491994899999999907e+05						8.159532666705443180e-03 -6.445993499999999767e+05						8.159532666705443180e-03 -6.421729399999999441e+05				1.019795981399042491e-02 -6.397086800000000512e+05				1.019795981399042491e-02 -6.372415600000000559e+05
1.029696913257108735e-02 -6.491996899999999441e+05						8.241069752589558553e-03 -6.446126500000000233e+05						8.241069752589558553e-03 -6.421616400000000140e+05				1.029696913257108735e-02 -6.397098199999999488e+05				1.029696913257108735e-02 -6.372030100000000093e+05
1.040180252871726781e-02 -6.491998499999999767e+05						8.316782760924712123e-03 -6.446018000000000466e+05						8.316782760924712123e-03 -6.421409100000000326e+05				1.040180252871726781e-02 -6.397034899999999907e+05				1.040180252871726781e-02 -6.371740500000000466e+05
1.050081184729793025e-02 -6.492002700000000186e+05						8.398319846808827496e-03 -6.446014699999999721e+05						8.398319846808827496e-03 -6.421651500000000233e+05				1.050081184729793025e-02 -6.396893199999999488e+05				1.050081184729793025e-02 -6.372316400000000140e+05
1.059982116587859444e-02 -6.492001400000000140e+05						8.479856932709497336e-03 -6.446187500000000000e+05						8.479856932709497336e-03 -6.421637500000000000e+05				1.059982116587859444e-02 -6.396972900000000373e+05				1.059982116587859444e-02 -6.372325899999999674e+05
1.069883048445925688e-02 -6.491993800000000047e+05						8.561394018593612709e-03 -6.446068299999999581e+05						8.561394018593612709e-03 -6.421633499999999767e+05				1.069883048445925688e-02 -6.396906700000000419e+05				1.069883048445925688e-02 -6.372294899999999907e+05
1.079783980303992107e-02 -6.491998000000000466e+05						8.637107026912211813e-03 -6.446033900000000140e+05						8.637107026912211813e-03 -6.421601800000000512e+05				1.079783980303992107e-02 -6.397087500000000000e+05				1.079783980303992107e-02 -6.371759300000000512e+05
1.089684912162058525e-02 -6.492000000000000000e+05						8.718644112812881652e-03 -6.446023000000000466e+05						8.718644112812881652e-03 -6.421439200000000419e+05				1.089684912162058525e-02 -6.396808399999999674e+05				1.089684912162058525e-02 -6.372069699999999721e+05
1.100168251776676397e-02 -6.491994899999999907e+05						8.800181198696997026e-03 -6.446065899999999674e+05						8.800181198696997026e-03 -6.421649799999999814e+05				1.100168251776676397e-02 -6.396842500000000000e+05				1.100168251776676397e-02 -6.371782600000000093e+05
1.110069183634742641e-02 -6.491991099999999860e+05						8.881718284597666865e-03 -6.445929399999999441e+05						8.881718284597666865e-03 -6.421530699999999488e+05				1.110069183634742641e-02 -6.396855400000000373e+05				1.110069183634742641e-02 -6.371821400000000140e+05
1.119970115492809060e-02 -6.491995300000000279e+05						8.957431292916265969e-03 -6.445994899999999907e+05						8.957431292916265969e-03 -6.421403199999999488e+05				1.119970115492809060e-02 -6.396688599999999860e+05				1.119970115492809060e-02 -6.372110699999999488e+05
1.129871047350875478e-02 -6.491993299999999581e+05						9.038968378816935809e-03 -6.446123100000000559e+05						9.038968378816935809e-03 -6.421590999999999767e+05				1.129871047350875478e-02 -6.396963900000000140e+05				1.129871047350875478e-02 -6.372124499999999534e+05
1.139771979210597169e-02 -6.491999000000000233e+05						9.120505464701051182e-03 -6.446064000000000233e+05						9.120505464701051182e-03 -6.421626600000000326e+05				1.139771979210597169e-02 -6.396721300000000047e+05				1.139771979210597169e-02 -6.372120899999999674e+05
1.149672911068663587e-02 -6.491999599999999627e+05						9.202042550601721022e-03 -6.446035600000000559e+05						9.202042550601721022e-03 -6.421671700000000419e+05				1.149672911068663587e-02 -6.396846099999999860e+05				1.149672911068663587e-02 -6.372054300000000512e+05
1.160156250683281459e-02 -6.491996800000000512e+05						9.277755558920320125e-03 -6.445959000000000233e+05						9.277755558920320125e-03 -6.421547900000000373e+05				1.160156250683281459e-02 -6.396672099999999627e+05				1.160156250683281459e-02 -6.372290600000000559e+05
1.170057182541347877e-02 -6.491994100000000326e+05						9.359292644820988230e-03 -6.445889200000000419e+05						9.359292644820988230e-03 -6.421484799999999814e+05				1.170057182541347877e-02 -6.397019200000000419e+05				1.170057182541347877e-02 -6.372297700000000186e+05
1.179958114399414122e-02 -6.491993599999999860e+05						9.440829730705105338e-03 -6.445938199999999488e+05						9.440829730705105338e-03 -6.421295999999999767e+05				1.179958114399414122e-02 -6.396951600000000326e+05				1.179958114399414122e-02 -6.372016300000000047e+05
1.189859046257480540e-02 -6.491990100000000093e+05						9.516542739040258908e-03 -6.446086800000000512e+05						9.516542739040258908e-03 -6.421440999999999767e+05				1.189859046257480540e-02 -6.397203499999999767e+05				1.189859046257480540e-02 -6.372123299999999581e+05
1.199759978115546785e-02 -6.491994699999999721e+05						9.598079824924374281e-03 -6.446109200000000419e+05						9.598079824924374281e-03 -6.421462700000000186e+05				1.199759978115546785e-02 -6.396926400000000140e+05				1.199759978115546785e-02 -6.372286500000000233e+05
1.209660909973613203e-02 -6.491996400000000140e+05						9.679616910825044121e-03 -6.445955000000000000e+05						9.679616910825044121e-03 -6.421671300000000047e+05				1.209660909973613203e-02 -6.397240799999999581e+05				1.209660909973613203e-02 -6.372333100000000559e+05
1.220144249588231075e-02 -6.491999599999999627e+05						9.761153996709159494e-03 -6.446040699999999488e+05						9.761153996709159494e-03 -6.421524100000000326e+05				1.220144249588231075e-02 -6.397308399999999674e+05				1.220144249588231075e-02 -6.372144799999999814e+05
1.230045181446297667e-02 -6.491998399999999674e+05						9.836867005027760333e-03 -6.446088100000000559e+05						9.836867005027760333e-03 -6.421493100000000559e+05				1.230045181446297667e-02 -6.396856300000000047e+05				1.230045181446297667e-02 -6.372323100000000559e+05
1.239946113304363738e-02 -6.492002700000000186e+05						9.918404090928428438e-03 -6.446155400000000373e+05						9.918404090928428438e-03 -6.421577600000000093e+05				1.239946113304363738e-02 -6.397007099999999627e+05				1.239946113304363738e-02 -6.372277500000000000e+05
1.249847045162430330e-02 -6.491999799999999814e+05						9.999941176812543811e-03 -6.446068399999999674e+05						9.999941176812543811e-03 -6.421527099999999627e+05				1.249847045162430330e-02 -6.397155300000000279e+05				1.249847045162430330e-02 -6.372569799999999814e+05
1.259747977022151848e-02 -6.491998199999999488e+05						1.008147826271321365e-02 -6.446038000000000466e+05						1.008147826271321365e-02 -6.421359300000000512e+05				1.259747977022151848e-02 -6.397061700000000419e+05				1.259747977022151848e-02 -6.372254000000000233e+05
1.269648908880218266e-02 -6.492003699999999953e+05						1.015719127103181449e-02 -6.446163900000000140e+05						1.015719127103181449e-02 -6.421540400000000373e+05				1.269648908880218266e-02 -6.397071300000000047e+05				1.269648908880218266e-02 -6.372441199999999953e+05
1.280132248494835964e-02 -6.491998199999999488e+05						1.023872835693248259e-02 -6.446100500000000466e+05						1.023872835693248259e-02 -6.421512900000000373e+05				1.280132248494835964e-02 -6.396932700000000186e+05				1.280132248494835964e-02 -6.372076099999999860e+05
1.290033180352902556e-02 -6.491998199999999488e+05						1.032026544281659797e-02 -6.446033499999999767e+05						1.032026544281659797e-02 -6.421490000000000000e+05				1.290033180352902556e-02 -6.397229699999999721e+05				1.290033180352902556e-02 -6.372209899999999907e+05
1.299934112210968801e-02 -6.491998900000000140e+05						1.040180252871726781e-02 -6.446077099999999627e+05						1.040180252871726781e-02 -6.421780699999999488e+05				1.299934112210968801e-02 -6.397170699999999488e+05				1.299934112210968801e-02 -6.372464499999999534e+05
1.309835044069035219e-02 -6.491998900000000140e+05						1.047751553703586691e-02 -6.445976899999999441e+05						1.047751553703586691e-02 -6.421320699999999488e+05				1.309835044069035219e-02 -6.397082299999999814e+05				1.309835044069035219e-02 -6.372213000000000466e+05
1.319735975927101464e-02 -6.491996899999999441e+05						1.055905262293653675e-02 -6.446032299999999814e+05						1.055905262293653675e-02 -6.421414799999999814e+05				1.319735975927101464e-02 -6.396802299999999814e+05				1.319735975927101464e-02 -6.372157399999999907e+05
1.330219315541719509e-02 -6.492000799999999581e+05						1.064058970882065212e-02 -6.446106400000000140e+05						1.064058970882065212e-02 -6.421499599999999627e+05				1.330219315541719509e-02 -6.396695799999999581e+05				1.330219315541719509e-02 -6.372210500000000466e+05
1.340120247399785754e-02 -6.492001199999999953e+05						1.072212679472132196e-02 -6.446179300000000512e+05						1.072212679472132196e-02 -6.421554300000000512e+05				1.340120247399785754e-02 -6.397123000000000466e+05				1.340120247399785754e-02 -6.372366199999999953e+05
1.350021179257852172e-02 -6.491996800000000512e+05						1.079783980303992107e-02 -6.446223599999999860e+05						1.079783980303992107e-02 -6.421454300000000512e+05				1.350021179257852172e-02 -6.397107800000000279e+05				1.350021179257852172e-02 -6.372296199999999953e+05
1.359922111115918417e-02 -6.492004899999999907e+05						1.087937688894059091e-02 -6.446116700000000419e+05						1.087937688894059091e-02 -6.421580999999999767e+05				1.359922111115918417e-02 -6.396824399999999441e+05				1.359922111115918417e-02 -6.372626099999999860e+05
1.369823042973984835e-02 -6.492001500000000233e+05						1.096091397482470628e-02 -6.446048299999999581e+05						1.096091397482470628e-02 -6.421547099999999627e+05				1.369823042973984835e-02 -6.397085300000000279e+05				1.369823042973984835e-02 -6.372628800000000047e+05
1.379723974833706353e-02 -6.491995799999999581e+05						1.103662698314330712e-02 -6.446103399999999674e+05						1.103662698314330712e-02 -6.421661700000000419e+05				1.379723974833706353e-02 -6.397007099999999627e+05				1.379723974833706353e-02 -6.372522399999999907e+05
1.390207314448324398e-02 -6.492001600000000326e+05						1.111816406904397522e-02 -6.446150999999999767e+05						1.111816406904397522e-02 -6.421476800000000512e+05				1.390207314448324398e-02 -6.397040300000000279e+05				1.390207314448324398e-02 -6.372577199999999721e+05
1.400108246306390643e-02 -6.491997299999999814e+05						1.119970115492809060e-02 -6.446153000000000466e+05						1.119970115492809060e-02 -6.421540200000000186e+05				1.400108246306390643e-02 -6.396853599999999860e+05				1.400108246306390643e-02 -6.372453000000000466e+05
1.410009178164457061e-02 -6.491999000000000233e+05						1.128123824082876044e-02 -6.446059599999999627e+05						1.128123824082876044e-02 -6.421628299999999581e+05				1.410009178164457061e-02 -6.396929399999999441e+05				1.410009178164457061e-02 -6.372353399999999674e+05
1.419910110022523306e-02 -6.491992600000000093e+05						1.135695124914735954e-02 -6.445996500000000233e+05						1.135695124914735954e-02 -6.421309000000000233e+05				1.419910110022523306e-02 -6.396954100000000326e+05				1.419910110022523306e-02 -6.372420799999999581e+05
1.429811041880589897e-02 -6.491996800000000512e+05						1.143848833504802938e-02 -6.446031899999999441e+05						1.143848833504802938e-02 -6.421528100000000559e+05				1.429811041880589897e-02 -6.397154399999999441e+05				1.429811041880589897e-02 -6.372562700000000186e+05
1.439711973738655969e-02 -6.491995300000000279e+05						1.152002542093214475e-02 -6.446014300000000512e+05						1.152002542093214475e-02 -6.421581600000000326e+05				1.439711973738655969e-02 -6.396945699999999488e+05				1.439711973738655969e-02 -6.372475699999999488e+05
1.450195313353274014e-02 -6.491995200000000186e+05						1.160156250683281459e-02 -6.446071800000000512e+05						1.160156250683281459e-02 -6.421322600000000093e+05				1.450195313353274014e-02 -6.397027199999999721e+05				1.450195313353274014e-02 -6.372235500000000466e+05
1.460096245211340606e-02 -6.491992199999999721e+05						1.167727551515141370e-02 -6.445999699999999721e+05						1.167727551515141370e-02 -6.421484499999999534e+05				1.460096245211340606e-02 -6.397083399999999674e+05				1.460096245211340606e-02 -6.372214100000000326e+05
1.469997177069406850e-02 -6.492001500000000233e+05						1.175881260105208354e-02 -6.446064100000000326e+05						1.175881260105208354e-02 -6.421400500000000466e+05				1.469997177069406850e-02 -6.397203499999999767e+05				1.469997177069406850e-02 -6.372294899999999907e+05
1.479898108927473269e-02 -6.491999200000000419e+05						1.184034968693619891e-02 -6.446106600000000326e+05						1.184034968693619891e-02 -6.421558299999999581e+05				1.479898108927473269e-02 -6.397059300000000512e+05				1.479898108927473269e-02 -6.372398100000000559e+05
1.489799040785539513e-02 -6.491997299999999814e+05						1.192188677283686701e-02 -6.446063499999999767e+05						1.192188677283686701e-02 -6.421482600000000093e+05				1.489799040785539513e-02 -6.397124499999999534e+05				1.489799040785539513e-02 -6.371965000000000000e+05
1.499699972645261205e-02 -6.491999000000000233e+05						1.199759978115546785e-02 -6.446090400000000373e+05						1.199759978115546785e-02 -6.421469799999999814e+05				1.499699972645261205e-02 -6.397234399999999441e+05				1.499699972645261205e-02 -6.372290100000000093e+05
1.510183312259879077e-02 -6.491993900000000140e+05						1.207913686703958323e-02 -6.446120999999999767e+05						1.207913686703958323e-02 -6.421316800000000512e+05				1.510183312259879077e-02 -6.397009100000000326e+05				1.510183312259879077e-02 -6.372203399999999674e+05
1.520084244117945495e-02 -6.492000000000000000e+05						1.216067395294025306e-02 -6.446236999999999534e+05						1.216067395294025306e-02 -6.421551500000000233e+05				1.520084244117945495e-02 -6.397130999999999767e+05				1.520084244117945495e-02 -6.372517299999999814e+05
1.529985175976011740e-02 -6.491998900000000140e+05						1.224221103882437017e-02 -6.446141099999999860e+05						1.224221103882437017e-02 -6.421551600000000326e+05				1.529985175976011740e-02 -6.397188199999999488e+05				1.529985175976011740e-02 -6.372402299999999814e+05
1.539886107834078158e-02 -6.491994300000000512e+05						1.231792404715952201e-02 -6.446079300000000512e+05						1.231792404715952201e-02 -6.421657199999999721e+05				1.539886107834078158e-02 -6.397276999999999534e+05				1.539886107834078158e-02 -6.371996800000000512e+05
1.549787039692144403e-02 -6.491998199999999488e+05						1.239946113304363738e-02 -6.446152199999999721e+05						1.239946113304363738e-02 -6.421681300000000047e+05				1.549787039692144403e-02 -6.397259000000000233e+05				1.549787039692144403e-02 -6.372506500000000233e+05
1.559687971550210994e-02 -6.491995300000000279e+05						1.248099821894430549e-02 -6.446191700000000419e+05						1.248099821894430549e-02 -6.421554899999999907e+05				1.559687971550210994e-02 -6.397205600000000559e+05				1.559687971550210994e-02 -6.372342399999999907e+05
1.570171311164828692e-02 -6.491996700000000419e+05						1.255671122726290632e-02 -6.446320500000000466e+05						1.255671122726290632e-02 -6.421374599999999627e+05				1.570171311164828692e-02 -6.397060600000000559e+05				1.570171311164828692e-02 -6.372365799999999581e+05
1.580072243022895284e-02 -6.491996500000000233e+05						1.263824831316357616e-02 -6.446115100000000093e+05						1.263824831316357616e-02 -6.421520300000000279e+05				1.580072243022895284e-02 -6.397080300000000279e+05				1.580072243022895284e-02 -6.372338299999999581e+05
1.589973174880961529e-02 -6.491998000000000466e+05						1.271978539904769154e-02 -6.446339699999999721e+05						1.271978539904769154e-02 -6.421565200000000186e+05				1.589973174880961529e-02 -6.397136300000000047e+05				1.589973174880961529e-02 -6.372340000000000000e+05
1.599874106739027774e-02 -6.491993499999999767e+05						1.280132248494835964e-02 -6.446081400000000140e+05						1.280132248494835964e-02 -6.421394200000000419e+05				1.599874106739027774e-02 -6.396891400000000140e+05				1.599874106739027774e-02 -6.372420600000000559e+05
1.609775038597094018e-02 -6.491997900000000373e+05						1.287703549326696048e-02 -6.446090600000000559e+05						1.287703549326696048e-02 -6.421560100000000093e+05				1.609775038597094018e-02 -6.397000699999999488e+05				1.609775038597094018e-02 -6.371784599999999627e+05
1.619675970456815883e-02 -6.492002299999999814e+05						1.295857257916763206e-02 -6.446090200000000186e+05						1.295857257916763206e-02 -6.421333399999999674e+05				1.619675970456815883e-02 -6.396916300000000047e+05				1.619675970456815883e-02 -6.372091199999999953e+05
1.630159310071433929e-02 -6.491998900000000140e+05						1.304010966505174569e-02 -6.446245100000000093e+05						1.304010966505174569e-02 -6.421495400000000373e+05				1.630159310071433929e-02 -6.396952800000000279e+05				1.630159310071433929e-02 -6.372152199999999721e+05
1.640060241929500173e-02 -6.491993599999999860e+05						1.312164675095241553e-02 -6.446038800000000047e+05						1.312164675095241553e-02 -6.421302399999999907e+05				1.640060241929500173e-02 -6.397074899999999907e+05				1.640060241929500173e-02 -6.372011099999999860e+05
1.649961173787566765e-02 -6.491997900000000373e+05						1.319735975927101464e-02 -6.446168199999999488e+05						1.319735975927101464e-02 -6.421596099999999860e+05				1.649961173787566765e-02 -6.397138900000000140e+05				1.649961173787566765e-02 -6.372077399999999907e+05
1.659862105645632663e-02 -6.492000100000000093e+05						1.327889684515513001e-02 -6.446099899999999907e+05						1.327889684515513001e-02 -6.421287399999999907e+05				1.659862105645632663e-02 -6.397394499999999534e+05				1.659862105645632663e-02 -6.372136199999999953e+05
1.669763037503699254e-02 -6.491994200000000419e+05						1.336043393105579985e-02 -6.446117700000000186e+05						1.336043393105579985e-02 -6.421325200000000186e+05				1.669763037503699254e-02 -6.397101400000000140e+05				1.669763037503699254e-02 -6.371859200000000419e+05
1.679663969361765499e-02 -6.491992299999999814e+05						1.344197101693991522e-02 -6.446124699999999721e+05						1.344197101693991522e-02 -6.421529499999999534e+05				1.679663969361765499e-02 -6.397200000000000000e+05				1.679663969361765499e-02 -6.372107500000000000e+05
1.690147308976383544e-02 -6.491998800000000047e+05						1.351768402527506879e-02 -6.446199899999999907e+05						1.351768402527506879e-02 -6.421463499999999767e+05				1.690147308976383544e-02 -6.397087600000000093e+05				1.690147308976383544e-02 -6.372120200000000186e+05
1.700048240834449789e-02 -6.491988699999999953e+05						1.359922111115918417e-02 -6.446144899999999907e+05						1.359922111115918417e-02 -6.421566199999999953e+05				1.700048240834449789e-02 -6.397484599999999627e+05				1.700048240834449789e-02 -6.372005100000000093e+05
1.709949172692516381e-02 -6.491994599999999627e+05						1.368075819705985574e-02 -6.446123299999999581e+05						1.368075819705985574e-02 -6.421456700000000419e+05				1.709949172692516381e-02 -6.397418299999999581e+05				1.709949172692516381e-02 -6.372162800000000279e+05
1.719850104550582626e-02 -6.491995699999999488e+05						1.375647120537845484e-02 -6.446069200000000419e+05						1.375647120537845484e-02 -6.421367600000000093e+05				1.719850104550582626e-02 -6.397299000000000233e+05				1.719850104550582626e-02 -6.372305999999999767e+05
1.729751036408648870e-02 -6.491995600000000559e+05						1.383800829127912295e-02 -6.446056700000000419e+05						1.383800829127912295e-02 -6.421560100000000093e+05				1.729751036408648870e-02 -6.397289100000000326e+05				1.729751036408648870e-02 -6.371990300000000279e+05
1.739651968268370388e-02 -6.491988399999999674e+05						1.391954537716323832e-02 -6.445948800000000047e+05						1.391954537716323832e-02 -6.421524000000000233e+05				1.739651968268370388e-02 -6.397526999999999534e+05				1.739651968268370388e-02 -6.372136800000000512e+05
1.750135307882988434e-02 -6.491990600000000559e+05						1.400108246306390643e-02 -6.445991500000000233e+05						1.400108246306390643e-02 -6.421551800000000512e+05				1.750135307882988434e-02 -6.397178800000000047e+05				1.750135307882988434e-02 -6.372344799999999814e+05
1.760036239741054678e-02 -6.491989599999999627e+05						1.407679547138250900e-02 -6.446164499999999534e+05						1.407679547138250900e-02 -6.421619200000000419e+05				1.760036239741054678e-02 -6.397378299999999581e+05				1.760036239741054678e-02 -6.371971800000000512e+05
1.769937171599121270e-02 -6.491998100000000559e+05						1.415833255728317711e-02 -6.446028499999999767e+05						1.415833255728317711e-02 -6.421450899999999674e+05				1.769937171599121270e-02 -6.397163699999999953e+05				1.769937171599121270e-02 -6.371855899999999674e+05
1.779838103457187515e-02 -6.491995300000000279e+05						1.423986964316729248e-02 -6.446075400000000373e+05						1.423986964316729248e-02 -6.421387399999999907e+05				1.779838103457187515e-02 -6.397179599999999627e+05				1.779838103457187515e-02 -6.371789699999999721e+05
1.789739035315253760e-02 -6.491989000000000233e+05						1.432140672905140785e-02 -6.446103000000000466e+05						1.432140672905140785e-02 -6.421347199999999721e+05				1.789739035315253760e-02 -6.397173199999999488e+05				1.789739035315253760e-02 -6.372191400000000140e+05
1.800222374929871805e-02 -6.491992099999999627e+05						1.439711973738655969e-02 -6.446048299999999581e+05						1.439711973738655969e-02 -6.421388100000000559e+05				1.800222374929871805e-02 -6.397355200000000186e+05				1.800222374929871805e-02 -6.372453599999999860e+05
1.810123306787938050e-02 -6.491993100000000559e+05						1.447865682327067853e-02 -6.446119799999999814e+05						1.447865682327067853e-02 -6.421452299999999814e+05				1.810123306787938050e-02 -6.397339799999999814e+05				1.810123306787938050e-02 -6.372050500000000466e+05
1.820024238646004294e-02 -6.491994499999999534e+05						1.456019390917134664e-02 -6.446125200000000186e+05						1.456019390917134664e-02 -6.421360899999999674e+05				1.820024238646004294e-02 -6.396922299999999814e+05				1.820024238646004294e-02 -6.372229100000000326e+05
1.829925170504070886e-02 -6.491996600000000326e+05						1.464173099505546201e-02 -6.446205500000000466e+05						1.464173099505546201e-02 -6.421471999999999534e+05				1.829925170504070886e-02 -6.397241400000000140e+05				1.829925170504070886e-02 -6.372045899999999674e+05
1.839826102362137131e-02 -6.491989399999999441e+05						1.471744400339061384e-02 -6.446148199999999488e+05						1.471744400339061384e-02 -6.421426300000000047e+05				1.839826102362137131e-02 -6.397202299999999814e+05				1.839826102362137131e-02 -6.372013100000000559e+05
1.849727034220203722e-02 -6.491993000000000466e+05						1.479898108927473269e-02 -6.446186400000000140e+05						1.479898108927473269e-02 -6.421511400000000140e+05				1.849727034220203722e-02 -6.397107800000000279e+05				1.849727034220203722e-02 -6.372431999999999534e+05
1.860210373834821768e-02 -6.491993800000000047e+05						1.488051817517540079e-02 -6.446150000000000000e+05						1.488051817517540079e-02 -6.421390699999999488e+05				1.860210373834821768e-02 -6.397358800000000047e+05				1.860210373834821768e-02 -6.372020400000000373e+05
1.870111305694543286e-02 -6.491988100000000559e+05						1.496205526105951616e-02 -6.446106999999999534e+05						1.496205526105951616e-02 -6.421334300000000512e+05				1.870111305694543286e-02 -6.397104599999999627e+05				1.870111305694543286e-02 -6.372444000000000233e+05
1.880012237552609530e-02 -6.491996099999999860e+05						1.503776826939466973e-02 -6.446195300000000279e+05						1.503776826939466973e-02 -6.421528100000000559e+05				1.880012237552609530e-02 -6.397437399999999907e+05				1.880012237552609530e-02 -6.372089699999999721e+05
1.889913169410675775e-02 -6.491992800000000279e+05						1.511930535527878511e-02 -6.446105999999999767e+05						1.511930535527878511e-02 -6.421583199999999488e+05				1.889913169410675775e-02 -6.397399300000000512e+05				1.889913169410675775e-02 -6.372186600000000326e+05
1.899814101268742367e-02 -6.491992600000000093e+05						1.520084244117945495e-02 -6.446091500000000233e+05						1.520084244117945495e-02 -6.421543399999999674e+05				1.899814101268742367e-02 -6.397188699999999953e+05				1.899814101268742367e-02 -6.372177399999999907e+05
1.909715033126808612e-02 -6.491991199999999953e+05						1.527655544949805405e-02 -6.446100799999999581e+05						1.527655544949805405e-02 -6.421433199999999488e+05				1.909715033126808612e-02 -6.397304899999999907e+05				1.909715033126808612e-02 -6.372105200000000186e+05
1.920198372741426657e-02 -6.491985600000000559e+05						1.535809253539872389e-02 -6.446110899999999674e+05						1.535809253539872389e-02 -6.421362800000000279e+05				1.920198372741426657e-02 -6.397178900000000140e+05				1.920198372741426657e-02 -6.372071800000000512e+05
1.930099304599492901e-02 -6.491984499999999534e+05						1.543962962128283926e-02 -6.446059000000000233e+05						1.543962962128283926e-02 -6.421436300000000047e+05				1.930099304599492901e-02 -6.397119100000000326e+05				1.930099304599492901e-02 -6.371974399999999441e+05
1.940000236457559146e-02 -6.491989100000000326e+05						1.552116670716695637e-02 -6.446020200000000186e+05						1.552116670716695637e-02 -6.421264799999999814e+05				1.940000236457559146e-02 -6.397120600000000559e+05				1.940000236457559146e-02 -6.371915300000000279e+05
1.949901168315625391e-02 -6.491997199999999721e+05						1.559687971550210994e-02 -6.446036099999999860e+05						1.559687971550210994e-02 -6.421625000000000000e+05				1.949901168315625391e-02 -6.397147299999999814e+05				1.949901168315625391e-02 -6.371903100000000559e+05
1.959802100173691983e-02 -6.491989699999999721e+05						1.567841680138622532e-02 -6.446054599999999627e+05						1.567841680138622532e-02 -6.421694799999999814e+05				1.959802100173691983e-02 -6.397037099999999627e+05				1.959802100173691983e-02 -6.372205999999999767e+05
1.969703032031758227e-02 -6.491987500000000000e+05						1.575995388728689342e-02 -6.445942800000000279e+05						1.575995388728689342e-02 -6.421382800000000279e+05				1.969703032031758227e-02 -6.397374799999999814e+05				1.969703032031758227e-02 -6.371887900000000373e+05
1.980186371646376273e-02 -6.491987800000000279e+05						1.584149097317101226e-02 -6.446074699999999721e+05						1.584149097317101226e-02 -6.421584599999999627e+05				1.980186371646376273e-02 -6.397231400000000140e+05				1.980186371646376273e-02 -6.372084899999999907e+05
1.990087303506097791e-02 -6.491994300000000512e+05						1.591720398150616236e-02 -6.445993800000000047e+05						1.591720398150616236e-02 -6.421482800000000279e+05				1.990087303506097791e-02 -6.397353399999999674e+05				1.990087303506097791e-02 -6.372165000000000000e+05
1.999988235364164035e-02 -6.491993100000000559e+05						1.599874106739027774e-02 -6.446032299999999814e+05						1.599874106739027774e-02 -6.421696500000000233e+05				1.999988235364164035e-02 -6.397144300000000512e+05				1.999988235364164035e-02 -6.372286800000000512e+05
2.009889167222230280e-02 -6.491986400000000140e+05						1.608027815329094584e-02 -6.445891999999999534e+05						1.608027815329094584e-02 -6.421424799999999814e+05				2.009889167222230280e-02 -6.397175100000000093e+05				2.009889167222230280e-02 -6.372104100000000326e+05
2.019790099080296872e-02 -6.491989899999999907e+05						1.616181523917506122e-02 -6.446086800000000512e+05						1.616181523917506122e-02 -6.421481199999999953e+05				2.019790099080296872e-02 -6.397444599999999627e+05				2.019790099080296872e-02 -6.372204100000000326e+05
2.029691030938363117e-02 -6.491986300000000047e+05						1.623752824751021825e-02 -6.446109300000000512e+05						1.623752824751021825e-02 -6.421541300000000047e+05				2.029691030938363117e-02 -6.397541999999999534e+05				2.029691030938363117e-02 -6.372166999999999534e+05
2.040174370552981162e-02 -6.491989200000000419e+05						1.631906533339433363e-02 -6.446143299999999581e+05						1.631906533339433363e-02 -6.421374599999999627e+05				2.040174370552981162e-02 -6.397169699999999721e+05				2.040174370552981162e-02 -6.372210200000000186e+05
2.050075302411047753e-02 -6.491990600000000559e+05						1.640060241929500173e-02 -6.446010899999999674e+05						1.640060241929500173e-02 -6.421634300000000512e+05				2.050075302411047753e-02 -6.397272600000000093e+05				2.050075302411047753e-02 -6.372090799999999581e+05
2.059976234269113998e-02 -6.491987700000000186e+05						1.648213950517911711e-02 -6.446057099999999627e+05						1.648213950517911711e-02 -6.421746600000000326e+05				2.059976234269113998e-02 -6.397171899999999441e+05				2.059976234269113998e-02 -6.372584300000000512e+05
2.069877166127180243e-02 -6.491988900000000140e+05						1.655785251351427068e-02 -6.445946400000000140e+05						1.655785251351427068e-02 -6.421634799999999814e+05				2.069877166127180243e-02 -6.397052199999999721e+05				2.069877166127180243e-02 -6.372307600000000093e+05
2.079778097985246488e-02 -6.491989100000000326e+05						1.663938959939838605e-02 -6.446071500000000233e+05						1.663938959939838605e-02 -6.421455500000000466e+05				2.079778097985246488e-02 -6.397192900000000373e+05				2.079778097985246488e-02 -6.372228699999999953e+05
2.089679029843313079e-02 -6.491991099999999860e+05						1.672092668528250142e-02 -6.445966400000000140e+05						1.672092668528250142e-02 -6.421410000000000000e+05				2.089679029843313079e-02 -6.397306700000000419e+05				2.089679029843313079e-02 -6.371815400000000373e+05
2.100162369457930778e-02 -6.491991600000000326e+05						1.679663969361765499e-02 -6.445905600000000559e+05						1.679663969361765499e-02 -6.421678100000000559e+05				2.100162369457930778e-02 -6.396825699999999488e+05				2.100162369457930778e-02 -6.372037299999999814e+05
2.110063301317652643e-02 -6.491992500000000000e+05						1.687817677950177037e-02 -6.445985100000000093e+05						1.687817677950177037e-02 -6.421696300000000047e+05				2.110063301317652643e-02 -6.397400500000000466e+05				2.110063301317652643e-02 -6.372097199999999721e+05
2.119964233175718887e-02 -6.491993900000000140e+05						1.695971386540244194e-02 -6.446038100000000559e+05						1.695971386540244194e-02 -6.421732800000000279e+05				2.119964233175718887e-02 -6.397019599999999627e+05				2.119964233175718887e-02 -6.372046600000000326e+05
2.129865165033785132e-02 -6.491985999999999767e+05						1.704125095128655731e-02 -6.446002099999999627e+05						1.704125095128655731e-02 -6.421455100000000093e+05				2.129865165033785132e-02 -6.397031199999999953e+05				2.129865165033785132e-02 -6.371974499999999534e+05
2.139766096891851377e-02 -6.491988100000000559e+05						1.711696395962171088e-02 -6.446046800000000512e+05						1.711696395962171088e-02 -6.421532700000000186e+05				2.139766096891851377e-02 -6.396879899999999907e+05				2.139766096891851377e-02 -6.372069499999999534e+05
2.149667028749917969e-02 -6.491988299999999581e+05						1.719850104550582626e-02 -6.446061400000000140e+05						1.719850104550582626e-02 -6.421347600000000093e+05				2.149667028749917969e-02 -6.396880799999999581e+05				2.149667028749917969e-02 -6.371535899999999674e+05
2.160150368364535667e-02 -6.491985699999999488e+05						1.728003813140649436e-02 -6.445914799999999814e+05						1.728003813140649436e-02 -6.421511400000000140e+05				2.160150368364535667e-02 -6.396957600000000093e+05				2.160150368364535667e-02 -6.371830000000000000e+05
2.170051300222602259e-02 -6.491984000000000233e+05						1.736157521729060974e-02 -6.446014699999999721e+05						1.736157521729060974e-02 -6.421674399999999441e+05				2.170051300222602259e-02 -6.397011999999999534e+05				2.170051300222602259e-02 -6.371835400000000373e+05
2.179952232080668503e-02 -6.491989899999999907e+05						1.743728822562576330e-02 -6.445912500000000000e+05						1.743728822562576330e-02 -6.421580500000000466e+05				2.179952232080668503e-02 -6.396979899999999907e+05				2.179952232080668503e-02 -6.371948499999999767e+05
2.189853163938735095e-02 -6.491981999999999534e+05						1.751882531150987868e-02 -6.445977099999999627e+05						1.751882531150987868e-02 -6.421643199999999488e+05				2.189853163938735095e-02 -6.396784599999999627e+05				2.189853163938735095e-02 -6.371706199999999953e+05
2.199754095796800993e-02 -6.491988000000000466e+05						1.760036239741054678e-02 -6.446046899999999441e+05						1.760036239741054678e-02 -6.421642900000000373e+05				2.199754095796800993e-02 -6.397030100000000093e+05				2.199754095796800993e-02 -6.371706500000000233e+05
2.209655027654867585e-02 -6.491989300000000512e+05						1.768189948329466563e-02 -6.446030899999999674e+05						1.768189948329466563e-02 -6.421562299999999814e+05				2.209655027654867585e-02 -6.396914499999999534e+05				2.209655027654867585e-02 -6.371927399999999907e+05
2.220138367269485283e-02 -6.491989200000000419e+05						1.775761249162981920e-02 -6.445913900000000140e+05						1.775761249162981920e-02 -6.421663800000000047e+05				2.220138367269485283e-02 -6.397008000000000466e+05				2.220138367269485283e-02 -6.371988100000000559e+05
2.230039299127551874e-02 -6.491984100000000326e+05						1.783914957751393457e-02 -6.445987600000000093e+05						1.783914957751393457e-02 -6.421621700000000419e+05				2.230039299127551874e-02 -6.396898599999999860e+05				2.230039299127551874e-02 -6.372006400000000140e+05
2.239940230987273392e-02 -6.491984399999999441e+05						1.792068666339804994e-02 -6.445993900000000140e+05						1.792068666339804994e-02 -6.421747900000000373e+05				2.239940230987273392e-02 -6.397124799999999814e+05				2.239940230987273392e-02 -6.371967199999999721e+05
2.249841162845339984e-02 -6.491980400000000373e+05						1.800222374929871805e-02 -6.446058800000000047e+05						1.800222374929871805e-02 -6.421721899999999441e+05				2.249841162845339984e-02 -6.396940899999999674e+05				2.249841162845339984e-02 -6.372307800000000279e+05
2.259742094703406229e-02 -6.491990100000000093e+05						1.807793675761731889e-02 -6.446066300000000047e+05						1.807793675761731889e-02 -6.421796700000000419e+05				2.259742094703406229e-02 -6.397003599999999860e+05				2.259742094703406229e-02 -6.372040699999999488e+05
2.269643026561472474e-02 -6.491992299999999814e+05						1.815947384351798699e-02 -6.446116500000000233e+05						1.815947384351798699e-02 -6.421718199999999488e+05				2.269643026561472474e-02 -6.397424200000000419e+05				2.269643026561472474e-02 -6.372362399999999907e+05
2.280126366176090519e-02 -6.491991099999999860e+05						1.824101092940210236e-02 -6.445949499999999534e+05						1.824101092940210236e-02 -6.421678900000000140e+05				2.280126366176090519e-02 -6.397276300000000047e+05				2.280126366176090519e-02 -6.372256099999999860e+05
2.290027298034156764e-02 -6.491989000000000233e+05						1.831672393773725593e-02 -6.446036800000000512e+05						1.831672393773725593e-02 -6.421713599999999860e+05				2.290027298034156764e-02 -6.397332099999999627e+05				2.290027298034156764e-02 -6.371975899999999674e+05
2.299928229892223355e-02 -6.491985500000000466e+05						1.839826102362137131e-02 -6.446100600000000559e+05						1.839826102362137131e-02 -6.421890000000000000e+05				2.299928229892223355e-02 -6.396960200000000186e+05				2.299928229892223355e-02 -6.371882299999999814e+05
2.309829161750289600e-02 -6.491989699999999721e+05						1.847979810952204288e-02 -6.445994499999999534e+05						1.847979810952204288e-02 -6.421589599999999627e+05				2.309829161750289600e-02 -6.397003000000000466e+05				2.309829161750289600e-02 -6.371970600000000559e+05
2.319730093608356192e-02 -6.491990600000000559e+05						1.856133519540615825e-02 -6.446105799999999581e+05						1.856133519540615825e-02 -6.421811800000000512e+05				2.319730093608356192e-02 -6.396867900000000373e+05				2.319730093608356192e-02 -6.371813699999999953e+05
2.330213433222973890e-02 -6.491992299999999814e+05						1.863704820374130836e-02 -6.445998199999999488e+05						1.863704820374130836e-02 -6.422035400000000373e+05				2.330213433222973890e-02 -6.397131300000000047e+05				2.330213433222973890e-02 -6.372106600000000326e+05
2.340114365081040135e-02 -6.491995000000000000e+05						1.871858528962542373e-02 -6.446059699999999721e+05						1.871858528962542373e-02 -6.421905300000000279e+05				2.340114365081040135e-02 -6.397112399999999907e+05				2.340114365081040135e-02 -6.372056099999999860e+05
2.350015296939106380e-02 -6.491994300000000512e+05						1.880012237552609530e-02 -6.446191600000000326e+05						1.880012237552609530e-02 -6.421820899999999674e+05				2.350015296939106380e-02 -6.397037700000000186e+05				2.350015296939106380e-02 -6.372372900000000373e+05
2.359916228798828244e-02 -6.491985600000000559e+05						1.888165946141021068e-02 -6.446021300000000047e+05						1.888165946141021068e-02 -6.421587900000000373e+05				2.359916228798828244e-02 -6.396908199999999488e+05				2.359916228798828244e-02 -6.372223599999999860e+05
2.369817160656894489e-02 -6.491991199999999953e+05						1.895737246974536425e-02 -6.446077199999999721e+05						1.895737246974536425e-02 -6.421601500000000233e+05				2.369817160656894489e-02 -6.397028199999999488e+05				2.369817160656894489e-02 -6.372512299999999814e+05
2.379718092514961081e-02 -6.491991199999999953e+05						1.903890955562947962e-02 -6.446064799999999814e+05						1.903890955562947962e-02 -6.421739000000000233e+05				2.379718092514961081e-02 -6.397089899999999907e+05				2.379718092514961081e-02 -6.372093800000000047e+05
2.390201432129578779e-02 -6.491996800000000512e+05						1.912044664151359499e-02 -6.446087900000000373e+05						1.912044664151359499e-02 -6.421626199999999953e+05				2.390201432129578779e-02 -6.396944899999999907e+05				2.390201432129578779e-02 -6.371938199999999488e+05
2.400102363987645371e-02 -6.491987700000000186e+05						1.920198372741426657e-02 -6.445955000000000000e+05						1.920198372741426657e-02 -6.421717099999999627e+05				2.400102363987645371e-02 -6.397100300000000279e+05				2.400102363987645371e-02 -6.372028900000000140e+05
2.410003295845711616e-02 -6.491988699999999953e+05						1.927769673573286394e-02 -6.445989599999999627e+05						1.927769673573286394e-02 -6.421710000000000000e+05				2.410003295845711616e-02 -6.397175899999999674e+05				2.410003295845711616e-02 -6.371879699999999721e+05
2.419904227703777860e-02 -6.491986700000000419e+05						1.935923382163353204e-02 -6.445970600000000559e+05						1.935923382163353204e-02 -6.421576999999999534e+05				2.419904227703777860e-02 -6.396874399999999441e+05				2.419904227703777860e-02 -6.371942399999999907e+05
2.429805159561844105e-02 -6.491988900000000140e+05						1.944077090751764741e-02 -6.445911199999999953e+05						1.944077090751764741e-02 -6.421705100000000093e+05				2.429805159561844105e-02 -6.396992299999999814e+05				2.429805159561844105e-02 -6.372163699999999953e+05
2.439706091419910697e-02 -6.491988800000000047e+05						1.951648391585280445e-02 -6.446000100000000093e+05						1.951648391585280445e-02 -6.421650400000000373e+05				2.439706091419910697e-02 -6.396871700000000419e+05				2.439706091419910697e-02 -6.371957199999999721e+05
2.450189431034528742e-02 -6.491990100000000093e+05						1.959802100173691983e-02 -6.445954699999999721e+05						1.959802100173691983e-02 -6.421693499999999767e+05				2.450189431034528742e-02 -6.397085600000000559e+05				2.450189431034528742e-02 -6.372205200000000186e+05
2.460090362892595334e-02 -6.491991800000000512e+05						1.967955808763758793e-02 -6.445829300000000512e+05						1.967955808763758793e-02 -6.421451300000000047e+05				2.460090362892595334e-02 -6.396946800000000512e+05				2.460090362892595334e-02 -6.371765999999999767e+05
2.469991294750661232e-02 -6.491989899999999907e+05						1.976109517352170331e-02 -6.445986400000000140e+05						1.976109517352170331e-02 -6.421661099999999860e+05				2.469991294750661232e-02 -6.397001099999999860e+05				2.469991294750661232e-02 -6.372305100000000093e+05
2.479892226610383096e-02 -6.491988499999999767e+05						1.983680818185685688e-02 -6.445925699999999488e+05						1.983680818185685688e-02 -6.421692800000000279e+05				2.479892226610383096e-02 -6.397085999999999767e+05				2.479892226610383096e-02 -6.372315000000000000e+05
2.489793158468448994e-02 -6.491985500000000466e+05						1.991834526774097225e-02 -6.445956099999999860e+05						1.991834526774097225e-02 -6.421555000000000000e+05				2.489793158468448994e-02 -6.397034000000000233e+05				2.489793158468448994e-02 -6.372407900000000373e+05
2.499694090326515586e-02 -6.491989699999999721e+05						1.999988235364164035e-02 -6.446088000000000466e+05						1.999988235364164035e-02 -6.421666899999999441e+05				2.499694090326515586e-02 -6.397076800000000512e+05				2.499694090326515586e-02 -6.372240600000000559e+05
2.510177429941133631e-02 -6.491991199999999953e+05						2.008141943952575573e-02 -6.445955600000000559e+05						2.008141943952575573e-02 -6.421600699999999488e+05				2.510177429941133631e-02 -6.397142500000000000e+05				2.510177429941133631e-02 -6.372090500000000466e+05
2.520078361799200223e-02 -6.491986999999999534e+05						2.015713244786090930e-02 -6.446002099999999627e+05						2.015713244786090930e-02 -6.421549699999999721e+05				2.520078361799200223e-02 -6.397042600000000093e+05				2.520078361799200223e-02 -6.372077199999999721e+05
2.529979293657266121e-02 -6.491990699999999488e+05						2.023866953374502814e-02 -6.445994399999999441e+05						2.023866953374502814e-02 -6.421764000000000233e+05				2.529979293657266121e-02 -6.396873699999999953e+05				2.529979293657266121e-02 -6.371891099999999860e+05
2.539880225515332712e-02 -6.491989599999999627e+05						2.032020661962914351e-02 -6.445923499999999767e+05						2.032020661962914351e-02 -6.421569599999999627e+05				2.539880225515332712e-02 -6.397245799999999581e+05				2.539880225515332712e-02 -6.372045500000000466e+05
2.549781157373398957e-02 -6.491987199999999721e+05						2.040174370552981162e-02 -6.445963499999999767e+05						2.040174370552981162e-02 -6.421484200000000419e+05				2.549781157373398957e-02 -6.397095799999999581e+05				2.549781157373398957e-02 -6.371958599999999860e+05
2.559682089231465549e-02 -6.491986700000000419e+05						2.047745671384841246e-02 -6.446031099999999860e+05						2.047745671384841246e-02 -6.421631099999999860e+05				2.559682089231465549e-02 -6.396835400000000373e+05				2.559682089231465549e-02 -6.371954599999999627e+05
2.570165428846082900e-02 -6.491991300000000047e+05						2.055899379974908056e-02 -6.445985799999999581e+05						2.055899379974908056e-02 -6.421592600000000093e+05				2.570165428846082900e-02 -6.396848900000000140e+05				2.570165428846082900e-02 -6.371974699999999721e+05
2.580066360704149492e-02 -6.491992199999999721e+05						2.064053088563319593e-02 -6.445963299999999581e+05						2.064053088563319593e-02 -6.421864899999999907e+05				2.580066360704149492e-02 -6.397151400000000140e+05				2.580066360704149492e-02 -6.371667399999999907e+05
2.589967292562216084e-02 -6.491980999999999767e+05						2.072206797153386751e-02 -6.445907800000000279e+05						2.072206797153386751e-02 -6.421575200000000186e+05				2.589967292562216084e-02 -6.397389799999999814e+05				2.589967292562216084e-02 -6.372135100000000093e+05
2.599868224421937601e-02 -6.491992500000000000e+05						2.079778097985246488e-02 -6.445962900000000373e+05						2.079778097985246488e-02 -6.421604300000000512e+05				2.599868224421937601e-02 -6.397485000000000000e+05				2.599868224421937601e-02 -6.372112600000000093e+05
2.609769156280003846e-02 -6.491988100000000559e+05						2.087931806575313298e-02 -6.445951899999999441e+05						2.087931806575313298e-02 -6.421745600000000559e+05				2.609769156280003846e-02 -6.397300300000000279e+05				2.609769156280003846e-02 -6.372094899999999907e+05
2.619670088138070438e-02 -6.491990200000000186e+05						2.096085515163725183e-02 -6.445985300000000279e+05						2.096085515163725183e-02 -6.421694100000000326e+05				2.619670088138070438e-02 -6.397139300000000512e+05				2.619670088138070438e-02 -6.371687299999999814e+05
2.630153427752687789e-02 -6.491993699999999953e+05						2.103656815997240540e-02 -6.446001700000000419e+05						2.103656815997240540e-02 -6.421534000000000233e+05				2.630153427752687789e-02 -6.397273699999999953e+05				2.630153427752687789e-02 -6.371879200000000419e+05
2.640054359610754381e-02 -6.491988299999999581e+05						2.111810524585652077e-02 -6.445882800000000279e+05						2.111810524585652077e-02 -6.421626099999999860e+05				2.640054359610754381e-02 -6.397336899999999441e+05				2.640054359610754381e-02 -6.371887700000000186e+05
2.649955291468820973e-02 -6.491989300000000512e+05						2.119964233175718887e-02 -6.445988800000000047e+05						2.119964233175718887e-02 -6.421638299999999581e+05				2.649955291468820973e-02 -6.397369399999999441e+05				2.649955291468820973e-02 -6.371981500000000233e+05
2.659856223326887564e-02 -6.491992800000000279e+05						2.128117941764130425e-02 -6.445925600000000559e+05						2.128117941764130425e-02 -6.421558699999999953e+05				2.659856223326887564e-02 -6.397368199999999488e+05				2.659856223326887564e-02 -6.372099599999999627e+05
2.669757155184953809e-02 -6.491995699999999488e+05						2.135689242597645782e-02 -6.446113900000000140e+05						2.135689242597645782e-02 -6.421500300000000279e+05				2.669757155184953809e-02 -6.397396199999999953e+05				2.669757155184953809e-02 -6.371988900000000140e+05
2.679658087043019707e-02 -6.491995100000000093e+05						2.143842951186057319e-02 -6.445986099999999860e+05						2.143842951186057319e-02 -6.421718199999999488e+05				2.679658087043019707e-02 -6.397365799999999581e+05				2.679658087043019707e-02 -6.372042199999999721e+05
2.690141426657637752e-02 -6.491996800000000512e+05						2.151996659774468856e-02 -6.446061300000000047e+05						2.151996659774468856e-02 -6.421634000000000233e+05				2.690141426657637752e-02 -6.397217299999999814e+05				2.690141426657637752e-02 -6.371952800000000279e+05
2.700042358515704344e-02 -6.491993499999999767e+05						2.160150368364535667e-02 -6.445812700000000186e+05						2.160150368364535667e-02 -6.421317700000000186e+05				2.700042358515704344e-02 -6.397137199999999721e+05				2.700042358515704344e-02 -6.371947500000000000e+05
2.709943290373770935e-02 -6.491995500000000466e+05						2.167721669196395751e-02 -6.445928499999999767e+05						2.167721669196395751e-02 -6.421417700000000186e+05				2.709943290373770935e-02 -6.397160400000000373e+05				2.709943290373770935e-02 -6.371947099999999627e+05
2.719844222233492453e-02 -6.491995000000000000e+05						2.175875377786462908e-02 -6.445878800000000047e+05						2.175875377786462908e-02 -6.421419899999999907e+05				2.719844222233492453e-02 -6.397061800000000512e+05				2.719844222233492453e-02 -6.372368900000000140e+05
2.729745154091558698e-02 -6.491989000000000233e+05						2.184029086374874445e-02 -6.445885999999999767e+05						2.184029086374874445e-02 -6.421587500000000000e+05				2.729745154091558698e-02 -6.397203299999999581e+05				2.729745154091558698e-02 -6.372083800000000047e+05
2.739646085949624943e-02 -6.491990300000000279e+05						2.192182794964941256e-02 -6.445934300000000512e+05						2.192182794964941256e-02 -6.421501600000000326e+05				2.739646085949624943e-02 -6.397107900000000373e+05				2.739646085949624943e-02 -6.372720200000000186e+05
2.750129425564242988e-02 -6.491987800000000279e+05						2.199754095796800993e-02 -6.446008699999999953e+05						2.199754095796800993e-02 -6.421422600000000093e+05				2.750129425564242988e-02 -6.397380100000000093e+05				2.750129425564242988e-02 -6.372069300000000512e+05
2.760030357422309233e-02 -6.491990999999999767e+05						2.207907804386868150e-02 -6.445991400000000140e+05						2.207907804386868150e-02 -6.421426899999999441e+05				2.760030357422309233e-02 -6.397325899999999674e+05				2.760030357422309233e-02 -6.372010699999999488e+05
2.769931289280375825e-02 -6.491986999999999534e+05						2.216061512975279688e-02 -6.445869599999999627e+05						2.216061512975279688e-02 -6.421443800000000047e+05				2.769931289280375825e-02 -6.397310000000000000e+05				2.769931289280375825e-02 -6.371991700000000419e+05
2.779832221138441722e-02 -6.491993299999999581e+05						2.224215221565346498e-02 -6.445915999999999767e+05						2.224215221565346498e-02 -6.421345699999999488e+05				2.779832221138441722e-02 -6.397261500000000233e+05				2.779832221138441722e-02 -6.372392900000000373e+05
2.789733152996508314e-02 -6.491987700000000186e+05						2.231786522397206582e-02 -6.445877900000000373e+05						2.231786522397206582e-02 -6.421515500000000466e+05				2.789733152996508314e-02 -6.397246099999999860e+05				2.789733152996508314e-02 -6.372290200000000186e+05
2.800216492611126359e-02 -6.491982700000000186e+05						2.239940230987273392e-02 -6.445925799999999581e+05						2.239940230987273392e-02 -6.421294599999999627e+05				2.800216492611126359e-02 -6.397215600000000559e+05				2.800216492611126359e-02 -6.372298800000000047e+05
2.810117424469192604e-02 -6.491990999999999767e+05						2.248093939575685277e-02 -6.445965100000000093e+05						2.248093939575685277e-02 -6.421212700000000186e+05				2.810117424469192604e-02 -6.397056899999999441e+05				2.810117424469192604e-02 -6.372244399999999441e+05
2.820018356327258849e-02 -6.491987700000000186e+05						2.255665240409200634e-02 -6.445987600000000093e+05						2.255665240409200634e-02 -6.421442600000000093e+05				2.820018356327258849e-02 -6.397125899999999674e+05				2.820018356327258849e-02 -6.371998900000000140e+05
2.829919288185325094e-02 -6.491993100000000559e+05						2.263818948997612171e-02 -6.445896300000000047e+05						2.263818948997612171e-02 -6.421432600000000093e+05				2.829919288185325094e-02 -6.397124499999999534e+05				2.829919288185325094e-02 -6.372274599999999627e+05
2.839820220045046612e-02 -6.491986700000000419e+05						2.271972657586023708e-02 -6.445803900000000140e+05						2.271972657586023708e-02 -6.421283000000000466e+05				2.839820220045046612e-02 -6.397108499999999767e+05				2.839820220045046612e-02 -6.372030600000000559e+05
2.849721151903113203e-02 -6.491986800000000512e+05						2.280126366176090519e-02 -6.445871300000000047e+05						2.280126366176090519e-02 -6.421370999999999767e+05				2.849721151903113203e-02 -6.397038900000000140e+05				2.849721151903113203e-02 -6.372161700000000419e+05
2.860204491517731248e-02 -6.491986099999999860e+05						2.287697667007950603e-02 -6.445804200000000419e+05						2.287697667007950603e-02 -6.421465999999999767e+05				2.860204491517731248e-02 -6.397150100000000093e+05				2.860204491517731248e-02 -6.371760699999999488e+05
2.870105423375797840e-02 -6.491983900000000140e+05						2.295851375598017413e-02 -6.445792800000000279e+05						2.295851375598017413e-02 -6.421299399999999441e+05				2.870105423375797840e-02 -6.396979300000000512e+05				2.870105423375797840e-02 -6.372026800000000512e+05
2.880006355233864085e-02 -6.491979300000000512e+05						2.304005084186428950e-02 -6.445933499999999767e+05						2.304005084186428950e-02 -6.421205000000000000e+05				2.880006355233864085e-02 -6.397040200000000186e+05				2.880006355233864085e-02 -6.372023900000000140e+05
2.889907287091929983e-02 -6.491986199999999953e+05						2.312158792776495761e-02 -6.445801500000000233e+05						2.312158792776495761e-02 -6.421132900000000373e+05				2.889907287091929983e-02 -6.396828499999999767e+05				2.889907287091929983e-02 -6.371956899999999441e+05
2.899808218949996574e-02 -6.491988100000000559e+05						2.319730093608356192e-02 -6.445747099999999627e+05						2.319730093608356192e-02 -6.421319599999999627e+05				2.899808218949996574e-02 -6.397001099999999860e+05				2.899808218949996574e-02 -6.371807600000000093e+05
2.909709150808063166e-02 -6.491982199999999721e+05						2.327883802198423002e-02 -6.445817900000000373e+05						2.327883802198423002e-02 -6.421304699999999721e+05				2.909709150808063166e-02 -6.397190999999999767e+05				2.909709150808063166e-02 -6.371713100000000559e+05
2.920192490422681211e-02 -6.491979399999999441e+05						2.336037510786834540e-02 -6.445835400000000373e+05						2.336037510786834540e-02 -6.421363399999999674e+05				2.920192490422681211e-02 -6.397094499999999534e+05				2.920192490422681211e-02 -6.371694599999999627e+05
2.930093422280747109e-02 -6.491979300000000512e+05						2.344191219376901350e-02 -6.445812199999999721e+05						2.344191219376901350e-02 -6.421342800000000279e+05				2.930093422280747109e-02 -6.397086400000000140e+05				2.930093422280747109e-02 -6.371691500000000233e+05
2.939994354138813701e-02 -6.491983699999999953e+05						2.351762520208761434e-02 -6.445869699999999721e+05						2.351762520208761434e-02 -6.421410100000000093e+05				2.939994354138813701e-02 -6.397139300000000512e+05				2.939994354138813701e-02 -6.372026999999999534e+05
2.949895285996879946e-02 -6.491980699999999488e+05						2.359916228798828244e-02 -6.445876300000000047e+05						2.359916228798828244e-02 -6.421310200000000186e+05				2.949895285996879946e-02 -6.396779699999999721e+05				2.949895285996879946e-02 -6.371817500000000000e+05
2.959796217856601463e-02 -6.491985300000000279e+05						2.368069937387239782e-02 -6.445935600000000559e+05						2.368069937387239782e-02 -6.421354100000000326e+05				2.959796217856601463e-02 -6.396940100000000093e+05				2.959796217856601463e-02 -6.371964699999999721e+05
2.969697149714668055e-02 -6.491978800000000047e+05						2.376223645975651319e-02 -6.445907800000000279e+05						2.376223645975651319e-02 -6.421427900000000373e+05				2.969697149714668055e-02 -6.396958800000000047e+05				2.969697149714668055e-02 -6.371887199999999721e+05
2.980180489329286100e-02 -6.491992800000000279e+05						2.383794946809166676e-02 -6.445879899999999907e+05						2.383794946809166676e-02 -6.421356600000000326e+05				2.980180489329286100e-02 -6.397071500000000233e+05				2.980180489329286100e-02 -6.371780600000000559e+05
2.990081421187351998e-02 -6.491990200000000186e+05						2.391948655397578560e-02 -6.446018100000000559e+05						2.391948655397578560e-02 -6.421710899999999674e+05				2.990081421187351998e-02 -6.397111300000000047e+05				2.990081421187351998e-02 -6.372035899999999674e+05
2.999982353045418590e-02 -6.491988900000000140e+05						2.400102363987645371e-02 -6.446004599999999627e+05						2.400102363987645371e-02 -6.421402299999999814e+05				2.999982353045418590e-02 -6.397146999999999534e+05				2.999982353045418590e-02 -6.371914599999999627e+05
3.009883284903484835e-02 -6.491981700000000419e+05						2.407673664819505108e-02 -6.445946199999999953e+05						2.407673664819505108e-02 -6.421286099999999860e+05				3.009883284903484835e-02 -6.397257199999999721e+05				3.009883284903484835e-02 -6.371514699999999721e+05
3.019784216761551426e-02 -6.491984499999999534e+05						2.415827373409571918e-02 -6.445996800000000512e+05						2.415827373409571918e-02 -6.421242800000000279e+05				3.019784216761551426e-02 -6.396979000000000233e+05				3.019784216761551426e-02 -6.371770999999999767e+05
3.029685148619617324e-02 -6.491985600000000559e+05						2.423981081997983802e-02 -6.446133800000000047e+05						2.423981081997983802e-02 -6.421328599999999860e+05				3.029685148619617324e-02 -6.397128699999999953e+05				3.029685148619617324e-02 -6.371948599999999860e+05
3.040168488234235369e-02 -6.491987700000000186e+05						2.432134790588050613e-02 -6.446004399999999441e+05						2.432134790588050613e-02 -6.421398399999999674e+05				3.040168488234235369e-02 -6.397031999999999534e+05				3.040168488234235369e-02 -6.372032900000000373e+05
3.050069420092301961e-02 -6.491987900000000373e+05						2.439706091419910697e-02 -6.446008800000000047e+05						2.439706091419910697e-02 -6.421153299999999581e+05				3.050069420092301961e-02 -6.397043000000000466e+05				3.050069420092301961e-02 -6.371971600000000326e+05
3.059970351950368553e-02 -6.491987900000000373e+05						2.447859800009977507e-02 -6.446036400000000140e+05						2.447859800009977507e-02 -6.421216500000000233e+05				3.059970351950368553e-02 -6.397082800000000279e+05				3.059970351950368553e-02 -6.372116300000000047e+05
3.069871283808434798e-02 -6.491989000000000233e+05						2.456013508598389392e-02 -6.445958299999999581e+05						2.456013508598389392e-02 -6.421254599999999627e+05				3.069871283808434798e-02 -6.396908599999999860e+05				3.069871283808434798e-02 -6.371603499999999767e+05
3.079772215668156315e-02 -6.491985500000000466e+05						2.464167217188456202e-02 -6.445959000000000233e+05						2.464167217188456202e-02 -6.421123399999999674e+05				3.079772215668156315e-02 -6.397152399999999907e+05				3.079772215668156315e-02 -6.371886199999999953e+05
3.089673147526222907e-02 -6.491982299999999814e+05						2.471738518020315939e-02 -6.445866600000000326e+05						2.471738518020315939e-02 -6.420995000000000000e+05				3.089673147526222907e-02 -6.396983100000000559e+05				3.089673147526222907e-02 -6.371774899999999907e+05
3.100156487140840605e-02 -6.491979000000000233e+05						2.479892226610383096e-02 -6.446063599999999860e+05						2.479892226610383096e-02 -6.421332800000000279e+05				3.100156487140840605e-02 -6.396870100000000093e+05				3.100156487140840605e-02 -6.371619899999999907e+05
3.110057418998906850e-02 -6.491983800000000047e+05						2.488045935198794287e-02 -6.446036700000000419e+05						2.488045935198794287e-02 -6.421077099999999627e+05				3.110057418998906850e-02 -6.397028900000000140e+05				3.110057418998906850e-02 -6.371599000000000233e+05
3.119958350856973442e-02 -6.491980300000000279e+05						2.496199643787206171e-02 -6.446032600000000093e+05						2.496199643787206171e-02 -6.420988000000000466e+05				3.119958350856973442e-02 -6.396928599999999860e+05				3.119958350856973442e-02 -6.371696300000000047e+05
3.129859282715039687e-02 -6.491984200000000419e+05						2.503770944620721528e-02 -6.445976899999999441e+05						2.503770944620721528e-02 -6.421231099999999860e+05				3.129859282715039687e-02 -6.397013000000000466e+05				3.129859282715039687e-02 -6.371527800000000279e+05
3.139760214573105584e-02 -6.491983900000000140e+05						2.511924653209132718e-02 -6.445922099999999627e+05						2.511924653209132718e-02 -6.421376099999999860e+05				3.139760214573105584e-02 -6.397127800000000279e+05				3.139760214573105584e-02 -6.371772299999999814e+05
3.149661146431172176e-02 -6.491986800000000512e+05						2.520078361799200223e-02 -6.445977199999999721e+05						2.520078361799200223e-02 -6.421271600000000326e+05				3.149661146431172176e-02 -6.396974300000000512e+05				3.149661146431172176e-02 -6.372195300000000279e+05
3.160144486045790568e-02 -6.491983199999999488e+05						2.527649662631059960e-02 -6.445860999999999767e+05						2.527649662631059960e-02 -6.421334699999999721e+05				3.160144486045790568e-02 -6.396706099999999860e+05				3.160144486045790568e-02 -6.372131800000000512e+05
3.170045417903857160e-02 -6.491976500000000233e+05						2.535803371221126770e-02 -6.446011999999999534e+05						2.535803371221126770e-02 -6.421354699999999721e+05				3.170045417903857160e-02 -6.396908599999999860e+05				3.170045417903857160e-02 -6.371917099999999627e+05
3.179946349761923058e-02 -6.491985300000000279e+05						2.543957079809538308e-02 -6.445987600000000093e+05						2.543957079809538308e-02 -6.421112700000000186e+05				3.179946349761923058e-02 -6.396673599999999860e+05				3.179946349761923058e-02 -6.371636600000000326e+05
3.189847281619988956e-02 -6.491988499999999767e+05						2.552110788399605118e-02 -6.445839899999999907e+05						2.552110788399605118e-02 -6.421330999999999767e+05				3.189847281619988956e-02 -6.396759599999999627e+05				3.189847281619988956e-02 -6.371834200000000419e+05
3.199748213479710474e-02 -6.491985200000000186e+05						2.559682089231465549e-02 -6.445944599999999627e+05						2.559682089231465549e-02 -6.421341800000000512e+05				3.199748213479710474e-02 -6.396708900000000140e+05				3.199748213479710474e-02 -6.371827099999999627e+05
3.209649145337777065e-02 -6.491987700000000186e+05						2.567835797821532359e-02 -6.446099699999999721e+05						2.567835797821532359e-02 -6.421308800000000047e+05				3.209649145337777065e-02 -6.396737500000000000e+05				3.209649145337777065e-02 -6.371700699999999488e+05
3.220132484952395457e-02 -6.491985000000000000e+05						2.575989506409943550e-02 -6.445900200000000186e+05						2.575989506409943550e-02 -6.421269599999999627e+05				3.220132484952395457e-02 -6.396826999999999534e+05				3.220132484952395457e-02 -6.371630899999999674e+05
3.230033416810462049e-02 -6.491988399999999674e+05						2.584143215000010360e-02 -6.446028599999999860e+05						2.584143215000010360e-02 -6.421271700000000419e+05				3.230033416810462049e-02 -6.396812299999999814e+05				3.230033416810462049e-02 -6.371909699999999721e+05
3.239934348668527947e-02 -6.491993800000000047e+05						2.591714515831870791e-02 -6.446083100000000559e+05						2.591714515831870791e-02 -6.421376899999999441e+05				3.239934348668527947e-02 -6.396815899999999674e+05				3.239934348668527947e-02 -6.371781099999999860e+05
3.249835280526594539e-02 -6.491984000000000233e+05						2.599868224421937601e-02 -6.446008499999999767e+05						2.599868224421937601e-02 -6.421232500000000000e+05				3.249835280526594539e-02 -6.396894799999999814e+05				3.249835280526594539e-02 -6.371812199999999721e+05
3.259736212384660436e-02 -6.491983599999999860e+05						2.608021933010349139e-02 -6.446136800000000512e+05						2.608021933010349139e-02 -6.421331300000000047e+05				3.259736212384660436e-02 -6.396828900000000140e+05				3.259736212384660436e-02 -6.371585999999999767e+05
3.270219551999278829e-02 -6.491985799999999581e+05						2.616175641598760676e-02 -6.445894899999999907e+05						2.616175641598760676e-02 -6.421292600000000093e+05				3.270219551999278829e-02 -6.397060899999999674e+05				3.270219551999278829e-02 -6.371655899999999674e+05
3.280120483857345420e-02 -6.491988299999999581e+05						2.623746942432275686e-02 -6.445967199999999721e+05						2.623746942432275686e-02 -6.421564799999999814e+05				3.280120483857345420e-02 -6.396760600000000559e+05				3.280120483857345420e-02 -6.371822099999999627e+05
3.290021415715411318e-02 -6.491986899999999441e+05						2.631900651020687570e-02 -6.445942500000000000e+05						2.631900651020687570e-02 -6.421420200000000186e+05				3.290021415715411318e-02 -6.396677199999999721e+05				3.290021415715411318e-02 -6.371813599999999860e+05
3.299922347573477910e-02 -6.491980999999999767e+05						2.640054359610754381e-02 -6.445972900000000373e+05						2.640054359610754381e-02 -6.421314599999999627e+05				3.299922347573477910e-02 -6.397073199999999488e+05				3.299922347573477910e-02 -6.371788000000000466e+05
3.309823279431543808e-02 -6.491986199999999953e+05						2.648208068199166265e-02 -6.445862900000000373e+05						2.648208068199166265e-02 -6.421360899999999674e+05				3.309823279431543808e-02 -6.397076099999999860e+05				3.309823279431543808e-02 -6.372009200000000419e+05
3.319724211291265326e-02 -6.491985899999999674e+05						2.655779369032681622e-02 -6.446080699999999488e+05						2.655779369032681622e-02 -6.421377800000000279e+05				3.319724211291265326e-02 -6.396957099999999627e+05				3.319724211291265326e-02 -6.372186800000000512e+05
3.330207550905883718e-02 -6.491981899999999441e+05						2.663933077621093160e-02 -6.446035999999999767e+05						2.663933077621093160e-02 -6.421548599999999860e+05				3.330207550905883718e-02 -6.396810000000000000e+05				3.330207550905883718e-02 -6.372288699999999953e+05
3.340108482763950309e-02 -6.491983199999999488e+05						2.672086786211159970e-02 -6.446145600000000559e+05						2.672086786211159970e-02 -6.421497600000000093e+05				3.340108482763950309e-02 -6.396900000000000000e+05				3.340108482763950309e-02 -6.372260999999999767e+05
3.350009414622016207e-02 -6.491985400000000373e+05						2.679658087043019707e-02 -6.446079200000000419e+05						2.679658087043019707e-02 -6.421666999999999534e+05				3.350009414622016207e-02 -6.396759499999999534e+05				3.350009414622016207e-02 -6.371605100000000093e+05
3.359910346480082799e-02 -6.491988699999999953e+05						2.687811795633086517e-02 -6.445970000000000000e+05						2.687811795633086517e-02 -6.421539699999999721e+05				3.359910346480082799e-02 -6.396924300000000512e+05				3.359910346480082799e-02 -6.371613800000000047e+05
3.369811278338149391e-02 -6.491986400000000140e+05						2.695965504221498402e-02 -6.446065999999999767e+05						2.695965504221498402e-02 -6.421411600000000326e+05				3.369811278338149391e-02 -6.396849599999999627e+05				3.369811278338149391e-02 -6.372298299999999581e+05
3.379712210196215288e-02 -6.491980699999999488e+05						2.704119212811565212e-02 -6.445913399999999674e+05						2.704119212811565212e-02 -6.421453299999999581e+05				3.379712210196215288e-02 -6.396834499999999534e+05				3.379712210196215288e-02 -6.371896800000000512e+05
3.390195549810832987e-02 -6.491987500000000000e+05						2.711690513643425643e-02 -6.445944899999999907e+05						2.711690513643425643e-02 -6.421600100000000093e+05				3.390195549810832987e-02 -6.397058699999999953e+05				3.390195549810832987e-02 -6.371887299999999814e+05
3.400096481668899578e-02 -6.491988599999999860e+05						2.719844222233492453e-02 -6.446109399999999441e+05						2.719844222233492453e-02 -6.421552299999999814e+05				3.400096481668899578e-02 -6.397025799999999581e+05				3.400096481668899578e-02 -6.371846800000000512e+05
3.409997413526966170e-02 -6.491987900000000373e+05						2.727997930821903644e-02 -6.446091300000000047e+05						2.727997930821903644e-02 -6.421409699999999721e+05				3.409997413526966170e-02 -6.396958800000000047e+05				3.409997413526966170e-02 -6.372229000000000233e+05
3.419898345385032762e-02 -6.491987299999999814e+05						2.736151639410315528e-02 -6.445989300000000512e+05						2.736151639410315528e-02 -6.421680500000000466e+05				3.419898345385032762e-02 -6.396900100000000093e+05				3.419898345385032762e-02 -6.372123399999999674e+05
3.429799277243098660e-02 -6.491990699999999488e+05						2.743722940243830538e-02 -6.446014399999999441e+05						2.743722940243830538e-02 -6.421273000000000466e+05				3.429799277243098660e-02 -6.397091700000000419e+05				3.429799277243098660e-02 -6.372160699999999488e+05
3.439700209102820871e-02 -6.491987199999999721e+05						2.751876648832242422e-02 -6.446128800000000047e+05						2.751876648832242422e-02 -6.421416899999999441e+05				3.439700209102820871e-02 -6.396928599999999860e+05				3.439700209102820871e-02 -6.372288900000000140e+05
3.450183548717437876e-02 -6.491988499999999767e+05						2.760030357422309233e-02 -6.445957700000000186e+05						2.760030357422309233e-02 -6.421496700000000419e+05				3.450183548717437876e-02 -6.396835799999999581e+05				3.450183548717437876e-02 -6.372030400000000373e+05
3.460084480575504468e-02 -6.491983399999999674e+05						2.768184066010721117e-02 -6.445984300000000512e+05						2.768184066010721117e-02 -6.421461800000000512e+05				3.460084480575504468e-02 -6.396712199999999721e+05				3.460084480575504468e-02 -6.372077399999999907e+05
3.469985412433571059e-02 -6.491977500000000000e+05						2.775755366844236474e-02 -6.446070300000000279e+05						2.775755366844236474e-02 -6.421256999999999534e+05				3.469985412433571059e-02 -6.396853100000000559e+05				3.469985412433571059e-02 -6.371924799999999814e+05
3.479886344291637651e-02 -6.491984000000000233e+05						2.783909075432647665e-02 -6.446077199999999721e+05						2.783909075432647665e-02 -6.421254100000000326e+05				3.479886344291637651e-02 -6.396899300000000512e+05				3.479886344291637651e-02 -6.372024699999999721e+05
3.489787276149704243e-02 -6.491980300000000279e+05						2.792062784022714475e-02 -6.446002900000000373e+05						2.792062784022714475e-02 -6.421284899999999907e+05				3.489787276149704243e-02 -6.396952099999999627e+05				3.489787276149704243e-02 -6.371809000000000233e+05
3.499688208007770140e-02 -6.491981400000000140e+05						2.800216492611126359e-02 -6.446040999999999767e+05						2.800216492611126359e-02 -6.421326600000000326e+05				3.499688208007770140e-02 -6.396901600000000326e+05				3.499688208007770140e-02 -6.371701099999999860e+05
3.510171547622387839e-02 -6.491976099999999860e+05						2.807787793444641716e-02 -6.446032299999999814e+05						2.807787793444641716e-02 -6.421352099999999627e+05				3.510171547622387839e-02 -6.396859399999999441e+05				3.510171547622387839e-02 -6.371732900000000373e+05
3.520072479480454430e-02 -6.491980699999999488e+05						2.815941502033053254e-02 -6.446089200000000419e+05						2.815941502033053254e-02 -6.421166199999999953e+05				3.520072479480454430e-02 -6.396790899999999674e+05				3.520072479480454430e-02 -6.371644699999999721e+05
3.529973411338521022e-02 -6.491986800000000512e+05						2.824095210623120064e-02 -6.446012600000000093e+05						2.824095210623120064e-02 -6.421195500000000466e+05				3.529973411338521022e-02 -6.397238599999999860e+05				3.529973411338521022e-02 -6.371629599999999627e+05
3.539874343196586920e-02 -6.491983299999999581e+05						2.831666511454979801e-02 -6.446000100000000093e+05						2.831666511454979801e-02 -6.421332600000000093e+05				3.539874343196586920e-02 -6.397024399999999441e+05				3.539874343196586920e-02 -6.371851199999999953e+05
3.549775275054653512e-02 -6.491982199999999721e+05						2.839820220045046612e-02 -6.445974499999999534e+05						2.839820220045046612e-02 -6.421450999999999767e+05				3.549775275054653512e-02 -6.396920699999999488e+05				3.549775275054653512e-02 -6.371837500000000000e+05
3.559676206914375030e-02 -6.491983699999999953e+05						2.847973928633458496e-02 -6.446097500000000000e+05						2.847973928633458496e-02 -6.421367199999999721e+05				3.559676206914375030e-02 -6.397133900000000140e+05				3.559676206914375030e-02 -6.371580500000000466e+05
3.570159546528992728e-02 -6.491986600000000326e+05						2.856127637221870380e-02 -6.446133900000000140e+05						2.856127637221870380e-02 -6.421491500000000233e+05				3.570159546528992728e-02 -6.397236199999999953e+05				3.570159546528992728e-02 -6.372184000000000233e+05
3.580060478387059320e-02 -6.491984499999999534e+05						2.863698938055385390e-02 -6.446106300000000047e+05						2.863698938055385390e-02 -6.421389899999999907e+05				3.580060478387059320e-02 -6.396889399999999441e+05				3.580060478387059320e-02 -6.372020400000000373e+05
3.589961410245125911e-02 -6.491985999999999767e+05						2.871852646643796927e-02 -6.446052099999999627e+05						2.871852646643796927e-02 -6.421388599999999860e+05				3.589961410245125911e-02 -6.397105100000000093e+05				3.589961410245125911e-02 -6.371985899999999674e+05
3.599862342103191809e-02 -6.491985899999999674e+05						2.880006355233864085e-02 -6.446037800000000279e+05						2.880006355233864085e-02 -6.421184499999999534e+05				3.599862342103191809e-02 -6.397165400000000373e+05				3.599862342103191809e-02 -6.371907900000000373e+05
3.609763273961258401e-02 -6.491982299999999814e+05						2.888160063822275275e-02 -6.446096999999999534e+05						2.888160063822275275e-02 -6.421424100000000326e+05				3.609763273961258401e-02 -6.396894300000000512e+05				3.609763273961258401e-02 -6.371955600000000559e+05
3.619664205819324992e-02 -6.491977900000000373e+05						2.895731364655790632e-02 -6.445912399999999907e+05						2.895731364655790632e-02 -6.421388900000000140e+05				3.619664205819324992e-02 -6.397156700000000419e+05				3.619664205819324992e-02 -6.372039499999999534e+05
3.630147545433942691e-02 -6.491988000000000466e+05						2.903885073244202517e-02 -6.446054899999999907e+05						2.903885073244202517e-02 -6.421322600000000093e+05				3.630147545433942691e-02 -6.396913699999999953e+05				3.630147545433942691e-02 -6.371960200000000186e+05
3.640048477292008589e-02 -6.491983199999999488e+05						2.912038781834269327e-02 -6.446050300000000279e+05						2.912038781834269327e-02 -6.421195899999999674e+05				3.640048477292008589e-02 -6.397175999999999767e+05				3.640048477292008589e-02 -6.371930799999999581e+05
3.649949409150075180e-02 -6.491979799999999814e+05						2.920192490422681211e-02 -6.446135899999999674e+05						2.920192490422681211e-02 -6.421450999999999767e+05				3.649949409150075180e-02 -6.397225899999999674e+05				3.649949409150075180e-02 -6.371859799999999814e+05
3.659850341008141772e-02 -6.491984599999999627e+05						2.927763791256196568e-02 -6.446129499999999534e+05						2.927763791256196568e-02 -6.421228000000000466e+05				3.659850341008141772e-02 -6.397079399999999441e+05				3.659850341008141772e-02 -6.372141800000000512e+05
3.669751272866208364e-02 -6.491984100000000326e+05						2.935917499844607759e-02 -6.445992099999999627e+05						2.935917499844607759e-02 -6.421207299999999814e+05				3.669751272866208364e-02 -6.397132299999999814e+05				3.669751272866208364e-02 -6.371705400000000373e+05
3.679652204725929882e-02 -6.491985600000000559e+05						2.944071208434674569e-02 -6.445978900000000140e+05						2.944071208434674569e-02 -6.421270500000000466e+05				3.679652204725929882e-02 -6.397201300000000047e+05				3.679652204725929882e-02 -6.372138299999999581e+05
3.690135544340547580e-02 -6.491992299999999814e+05						2.951642509266534653e-02 -6.446044699999999721e+05						2.951642509266534653e-02 -6.421376400000000140e+05				3.690135544340547580e-02 -6.397076700000000419e+05				3.690135544340547580e-02 -6.372027099999999627e+05
3.700036476198614172e-02 -6.491986800000000512e+05						2.959796217856601463e-02 -6.446010500000000466e+05						2.959796217856601463e-02 -6.421294399999999441e+05				3.700036476198614172e-02 -6.397167700000000186e+05				3.700036476198614172e-02 -6.371953000000000466e+05
3.709937408056680069e-02 -6.491989200000000419e+05						2.967949926445013348e-02 -6.445970100000000093e+05						2.967949926445013348e-02 -6.421400899999999674e+05				3.709937408056680069e-02 -6.396949599999999627e+05				3.709937408056680069e-02 -6.372223800000000047e+05
3.719838339914746661e-02 -6.491982800000000279e+05						2.976103635033424538e-02 -6.446029399999999441e+05						2.976103635033424538e-02 -6.421414899999999907e+05				3.719838339914746661e-02 -6.397009000000000233e+05				3.719838339914746661e-02 -6.372101199999999953e+05
3.729739271772813253e-02 -6.491982800000000279e+05						2.983674935866939895e-02 -6.446160600000000559e+05						2.983674935866939895e-02 -6.421511300000000047e+05				3.729739271772813253e-02 -6.397084300000000512e+05				3.729739271772813253e-02 -6.371862099999999627e+05
3.740222611387430951e-02 -6.491983100000000559e+05						2.991828644455351779e-02 -6.446085300000000279e+05						2.991828644455351779e-02 -6.421290400000000373e+05				3.740222611387430951e-02 -6.396878100000000559e+05				3.740222611387430951e-02 -6.372152900000000373e+05
3.750123543245496849e-02 -6.491984899999999907e+05						2.999982353045418590e-02 -6.446018199999999488e+05						2.999982353045418590e-02 -6.421285999999999767e+05				3.750123543245496849e-02 -6.396930400000000373e+05				3.750123543245496849e-02 -6.372146400000000140e+05
3.760024475103563441e-02 -6.491987800000000279e+05						3.008136061633830474e-02 -6.446210600000000559e+05						3.008136061633830474e-02 -6.421445300000000279e+05				3.760024475103563441e-02 -6.397148000000000466e+05				3.760024475103563441e-02 -6.372419200000000419e+05
3.769925406961630032e-02 -6.491985000000000000e+05						3.015707362467345484e-02 -6.446073199999999488e+05						3.015707362467345484e-02 -6.421317700000000186e+05				3.769925406961630032e-02 -6.397091400000000140e+05				3.769925406961630032e-02 -6.371977399999999907e+05
3.779826338819696624e-02 -6.491983900000000140e+05						3.023861071055757022e-02 -6.446081999999999534e+05						3.023861071055757022e-02 -6.421388100000000559e+05				3.779826338819696624e-02 -6.396930400000000373e+05				3.779826338819696624e-02 -6.371886899999999441e+05
3.789727270677762522e-02 -6.491994200000000419e+05						3.032014779645824179e-02 -6.446055000000000000e+05						3.032014779645824179e-02 -6.421582399999999907e+05				3.789727270677762522e-02 -6.397053800000000047e+05				3.789727270677762522e-02 -6.371951400000000140e+05
3.800210610292380914e-02 -6.491992700000000186e+05						3.040168488234235369e-02 -6.446094899999999907e+05						3.040168488234235369e-02 -6.421585400000000373e+05				3.800210610292380914e-02 -6.397015100000000093e+05				3.800210610292380914e-02 -6.371894799999999814e+05
3.810111542152102432e-02 -6.491992500000000000e+05						3.047739789067750726e-02 -6.446177700000000186e+05						3.047739789067750726e-02 -6.421468399999999674e+05				3.810111542152102432e-02 -6.397187199999999721e+05				3.810111542152102432e-02 -6.371765200000000186e+05
3.820012474010168330e-02 -6.491987600000000093e+05						3.055893497656162611e-02 -6.446128599999999860e+05						3.055893497656162611e-02 -6.421406700000000419e+05				3.820012474010168330e-02 -6.397090600000000559e+05				3.820012474010168330e-02 -6.371951199999999953e+05
3.829913405868234921e-02 -6.491985699999999488e+05						3.064047206246229421e-02 -6.446130999999999767e+05						3.064047206246229421e-02 -6.421727099999999627e+05				3.829913405868234921e-02 -6.396870000000000000e+05				3.829913405868234921e-02 -6.372241999999999534e+05
3.839814337726301513e-02 -6.491985999999999767e+05						3.072200914834641305e-02 -6.446054799999999814e+05						3.072200914834641305e-02 -6.421531899999999441e+05				3.839814337726301513e-02 -6.397085000000000000e+05				3.839814337726301513e-02 -6.371740999999999767e+05
3.849715269584367411e-02 -6.491987299999999814e+05						3.079772215668156315e-02 -6.446169300000000512e+05						3.079772215668156315e-02 -6.421466199999999953e+05				3.849715269584367411e-02 -6.397192600000000093e+05				3.849715269584367411e-02 -6.371774899999999907e+05
3.860198609198985803e-02 -6.491987800000000279e+05						3.087925924256567853e-02 -6.446092399999999907e+05						3.087925924256567853e-02 -6.421482800000000279e+05				3.860198609198985803e-02 -6.396989499999999534e+05				3.860198609198985803e-02 -6.372160999999999767e+05
3.870099541057051701e-02 -6.491990100000000093e+05						3.096079632844979390e-02 -6.446092299999999814e+05						3.096079632844979390e-02 -6.421481500000000233e+05				3.870099541057051701e-02 -6.397157399999999907e+05				3.870099541057051701e-02 -6.371998399999999674e+05
3.880000472915118293e-02 -6.491990400000000373e+05						3.103650933678494747e-02 -6.446301099999999860e+05						3.103650933678494747e-02 -6.421406600000000326e+05				3.880000472915118293e-02 -6.397205200000000186e+05				3.880000472915118293e-02 -6.371918800000000047e+05
3.889901404773184884e-02 -6.491987099999999627e+05						3.111804642266906631e-02 -6.446166500000000233e+05						3.111804642266906631e-02 -6.421426400000000140e+05				3.889901404773184884e-02 -6.396925600000000559e+05				3.889901404773184884e-02 -6.371778199999999488e+05
3.899802336631250782e-02 -6.491983100000000559e+05						3.119958350856973442e-02 -6.446174300000000512e+05						3.119958350856973442e-02 -6.421606999999999534e+05				3.899802336631250782e-02 -6.397368000000000466e+05				3.899802336631250782e-02 -6.371955400000000373e+05
3.909703268489317374e-02 -6.491986199999999953e+05						3.128112059445384979e-02 -6.446117299999999814e+05						3.128112059445384979e-02 -6.421471400000000140e+05				3.909703268489317374e-02 -6.396971700000000419e+05				3.909703268489317374e-02 -6.372195600000000559e+05
3.920186608103935766e-02 -6.491986800000000512e+05						3.135683360278900683e-02 -6.446090500000000466e+05						3.135683360278900683e-02 -6.421534300000000512e+05				3.920186608103935766e-02 -6.397051199999999953e+05				3.920186608103935766e-02 -6.371777299999999814e+05
3.930087539963657284e-02 -6.491988000000000466e+05						3.143837068867311874e-02 -6.446041400000000140e+05						3.143837068867311874e-02 -6.421467700000000186e+05				3.930087539963657284e-02 -6.397230200000000186e+05				3.930087539963657284e-02 -6.371628599999999860e+05
3.939988471821723182e-02 -6.491990200000000186e+05						3.151990777457378684e-02 -6.446064499999999534e+05						3.151990777457378684e-02 -6.421471500000000233e+05				3.939988471821723182e-02 -6.397069200000000419e+05				3.939988471821723182e-02 -6.371665100000000093e+05
3.949889403679789773e-02 -6.491988299999999581e+05						3.160144486045790568e-02 -6.446138699999999953e+05						3.160144486045790568e-02 -6.421415899999999674e+05				3.949889403679789773e-02 -6.397218599999999860e+05				3.949889403679789773e-02 -6.371891899999999441e+05
3.959790335537855671e-02 -6.491983599999999860e+05						3.167715786879305578e-02 -6.446254100000000326e+05						3.167715786879305578e-02 -6.421515899999999674e+05				3.959790335537855671e-02 -6.397152600000000093e+05				3.959790335537855671e-02 -6.371937500000000000e+05
3.969691267395922263e-02 -6.491986899999999441e+05						3.175869495467717463e-02 -6.446196500000000233e+05						3.175869495467717463e-02 -6.421409399999999441e+05				3.969691267395922263e-02 -6.397040000000000000e+05				3.969691267395922263e-02 -6.371689399999999441e+05
3.980174607010540655e-02 -6.491980100000000093e+05						3.184023204057784273e-02 -6.446212800000000279e+05						3.184023204057784273e-02 -6.421411700000000419e+05				3.980174607010540655e-02 -6.397140000000000000e+05				3.980174607010540655e-02 -6.371714699999999721e+05
3.990075538868606553e-02 -6.491987700000000186e+05						3.192176912646195464e-02 -6.446183100000000559e+05						3.192176912646195464e-02 -6.421466600000000326e+05				3.990075538868606553e-02 -6.397060000000000000e+05				3.990075538868606553e-02 -6.371868199999999488e+05
3.999976470726673144e-02 -6.491977700000000186e+05						3.199748213479710474e-02 -6.446127900000000373e+05						3.199748213479710474e-02 -6.421410400000000373e+05				3.999976470726673144e-02 -6.397360799999999581e+05				3.999976470726673144e-02 -6.371958699999999953e+05
4.009877402584739042e-02 -6.491982500000000000e+05						3.207901922068122358e-02 -6.446205899999999674e+05						3.207901922068122358e-02 -6.421631400000000140e+05				4.009877402584739042e-02 -6.397227199999999721e+05				4.009877402584739042e-02 -6.371774899999999907e+05
4.019778334442805634e-02 -6.491981199999999953e+05						3.216055630656534242e-02 -6.446208100000000559e+05						3.216055630656534242e-02 -6.421596099999999860e+05				4.019778334442805634e-02 -6.396837500000000000e+05				4.019778334442805634e-02 -6.371898900000000140e+05
4.029679266300872226e-02 -6.491984699999999721e+05						3.224209339246601053e-02 -6.446087600000000093e+05						3.224209339246601053e-02 -6.421618699999999953e+05				4.029679266300872226e-02 -6.397073100000000559e+05				4.029679266300872226e-02 -6.371868199999999488e+05
4.040162605915489924e-02 -6.491981700000000419e+05						3.231780640078461136e-02 -6.446234499999999534e+05						3.231780640078461136e-02 -6.421514300000000512e+05				4.040162605915489924e-02 -6.397063000000000466e+05				4.040162605915489924e-02 -6.372017600000000093e+05
4.050063537773556516e-02 -6.491983399999999674e+05						3.239934348668527947e-02 -6.445999000000000233e+05						3.239934348668527947e-02 -6.421341099999999860e+05				4.050063537773556516e-02 -6.396964899999999907e+05				4.050063537773556516e-02 -6.371657399999999907e+05
4.059964469633278034e-02 -6.491986400000000140e+05						3.248088057256939831e-02 -6.446058399999999674e+05						3.248088057256939831e-02 -6.421668399999999674e+05				4.059964469633278034e-02 -6.397030100000000093e+05				4.059964469633278034e-02 -6.371735799999999581e+05
4.069865401491344625e-02 -6.491985500000000466e+05						3.255659358090454841e-02 -6.446163000000000466e+05						3.255659358090454841e-02 -6.421345100000000093e+05				4.069865401491344625e-02 -6.396999599999999627e+05				4.069865401491344625e-02 -6.371849699999999721e+05
4.079766333349410523e-02 -6.491988199999999488e+05						3.263813066678866726e-02 -6.446067399999999907e+05						3.263813066678866726e-02 -6.421511800000000512e+05				4.079766333349410523e-02 -6.397023299999999581e+05				4.079766333349410523e-02 -6.372051500000000233e+05
4.089667265207477115e-02 -6.491984000000000233e+05						3.271966775268933536e-02 -6.445997199999999721e+05						3.271966775268933536e-02 -6.421549699999999721e+05				4.089667265207477115e-02 -6.396815400000000373e+05				4.089667265207477115e-02 -6.371917900000000373e+05
4.100150604822095507e-02 -6.491978599999999860e+05						3.280120483857345420e-02 -6.446127600000000093e+05						3.280120483857345420e-02 -6.421491300000000047e+05				4.100150604822095507e-02 -6.397176300000000047e+05				4.100150604822095507e-02 -6.371699599999999627e+05
4.110051536680161405e-02 -6.491976400000000140e+05						3.287691784690860430e-02 -6.446091300000000047e+05						3.287691784690860430e-02 -6.421304799999999814e+05				4.110051536680161405e-02 -6.396962900000000373e+05				4.110051536680161405e-02 -6.372042199999999721e+05
4.119952468538227996e-02 -6.491972900000000373e+05						3.295845493279271621e-02 -6.446118900000000140e+05						3.295845493279271621e-02 -6.421470799999999581e+05				4.119952468538227996e-02 -6.396858199999999488e+05				4.119952468538227996e-02 -6.372074100000000326e+05
4.129853400396293894e-02 -6.491981600000000326e+05						3.303999201869338431e-02 -6.446106700000000419e+05						3.303999201869338431e-02 -6.421506700000000419e+05				4.129853400396293894e-02 -6.396780000000000000e+05				4.129853400396293894e-02 -6.372063599999999860e+05
4.139754332254360486e-02 -6.491989699999999721e+05						3.312152910457750316e-02 -6.446136400000000140e+05						3.312152910457750316e-02 -6.421294000000000233e+05				4.139754332254360486e-02 -6.396967600000000093e+05				4.139754332254360486e-02 -6.371922500000000000e+05
4.149655264112426384e-02 -6.491984599999999627e+05						3.319724211291265326e-02 -6.446097199999999721e+05						3.319724211291265326e-02 -6.421208599999999860e+05				4.149655264112426384e-02 -6.396693100000000559e+05				4.149655264112426384e-02 -6.371933599999999860e+05
4.160138603727044776e-02 -6.491979799999999814e+05						3.327877919879677210e-02 -6.446107399999999907e+05						3.327877919879677210e-02 -6.421343499999999767e+05				4.160138603727044776e-02 -6.397137500000000000e+05				4.160138603727044776e-02 -6.371934499999999534e+05
4.170039535585111368e-02 -6.491985600000000559e+05						3.336031628468088400e-02 -6.446037399999999907e+05						3.336031628468088400e-02 -6.421369499999999534e+05				4.170039535585111368e-02 -6.396985899999999674e+05				4.170039535585111368e-02 -6.371859599999999627e+05
4.179940467444832886e-02 -6.491979300000000512e+05						3.344185337058155211e-02 -6.446099300000000512e+05						3.344185337058155211e-02 -6.421245799999999581e+05				4.179940467444832886e-02 -6.396946899999999441e+05				4.179940467444832886e-02 -6.372201500000000233e+05
4.189841399302899477e-02 -6.491974200000000419e+05						3.351756637890015988e-02 -6.445975799999999581e+05						3.351756637890015988e-02 -6.421254699999999721e+05				4.189841399302899477e-02 -6.396969499999999534e+05				4.189841399302899477e-02 -6.372126099999999860e+05
4.199742331160965375e-02 -6.491982900000000373e+05						3.359910346480082799e-02 -6.445953699999999953e+05						3.359910346480082799e-02 -6.421217099999999627e+05				4.199742331160965375e-02 -6.396722500000000000e+05				4.199742331160965375e-02 -6.371940799999999581e+05
4.209643263019031273e-02 -6.491981500000000233e+05						3.368064055068494683e-02 -6.446017700000000186e+05						3.368064055068494683e-02 -6.421413399999999674e+05				4.209643263019031273e-02 -6.396914599999999627e+05				4.209643263019031273e-02 -6.371607099999999627e+05
4.220126602633649665e-02 -6.491972900000000373e+05						3.376217763658561494e-02 -6.446177199999999721e+05						3.376217763658561494e-02 -6.421405999999999767e+05				4.220126602633649665e-02 -6.397039499999999534e+05				4.220126602633649665e-02 -6.371952900000000373e+05
4.230027534491716257e-02 -6.491983599999999860e+05						3.383789064490420884e-02 -6.446108000000000466e+05						3.383789064490420884e-02 -6.421374100000000326e+05				4.230027534491716257e-02 -6.396751500000000233e+05				4.230027534491716257e-02 -6.372047800000000279e+05
4.239928466349782848e-02 -6.491985000000000000e+05						3.391942773080488388e-02 -6.446218000000000466e+05						3.391942773080488388e-02 -6.421459499999999534e+05				4.239928466349782848e-02 -6.396774300000000512e+05				4.239928466349782848e-02 -6.371850400000000373e+05
4.249829398207848746e-02 -6.491986500000000233e+05						3.400096481668899578e-02 -6.446020200000000186e+05						3.400096481668899578e-02 -6.421405999999999767e+05				4.249829398207848746e-02 -6.396857299999999814e+05				4.249829398207848746e-02 -6.372077199999999721e+05
4.259730330065915338e-02 -6.491984200000000419e+05						3.407667782502414588e-02 -6.446090200000000186e+05						3.407667782502414588e-02 -6.421550899999999674e+05				4.259730330065915338e-02 -6.396950400000000373e+05				4.259730330065915338e-02 -6.372171600000000326e+05
4.270213669680533036e-02 -6.491982800000000279e+05						3.415821491090826473e-02 -6.446297500000000000e+05						3.415821491090826473e-02 -6.421364899999999907e+05				4.270213669680533036e-02 -6.396583199999999488e+05				4.270213669680533036e-02 -6.372439599999999627e+05
4.280114601538599628e-02 -6.491981300000000047e+05						3.423975199680893283e-02 -6.446179799999999814e+05						3.423975199680893283e-02 -6.421294000000000233e+05				4.280114601538599628e-02 -6.396969899999999907e+05				4.280114601538599628e-02 -6.371899799999999814e+05
4.290015533396666220e-02 -6.491984000000000233e+05						3.432128908269305168e-02 -6.446076400000000140e+05						3.432128908269305168e-02 -6.421383699999999953e+05				4.290015533396666220e-02 -6.397098299999999581e+05				4.290015533396666220e-02 -6.371732199999999721e+05
4.299916465256387738e-02 -6.491983299999999581e+05						3.439700209102820871e-02 -6.446078699999999953e+05						3.439700209102820871e-02 -6.421640600000000559e+05				4.299916465256387738e-02 -6.397057099999999627e+05				4.299916465256387738e-02 -6.372107399999999907e+05
4.309817397114454329e-02 -6.491984200000000419e+05						3.447853917691232062e-02 -6.446114100000000326e+05						3.447853917691232062e-02 -6.421594699999999721e+05				4.309817397114454329e-02 -6.396726700000000419e+05				4.309817397114454329e-02 -6.371890500000000466e+05
4.319718328972520227e-02 -6.491985999999999767e+05						3.456007626279643252e-02 -6.446075999999999767e+05						3.456007626279643252e-02 -6.421501199999999953e+05				4.319718328972520227e-02 -6.396889100000000326e+05				4.319718328972520227e-02 -6.371895300000000279e+05
4.330201668587137925e-02 -6.491986600000000326e+05						3.464161334869710063e-02 -6.446210100000000093e+05						3.464161334869710063e-02 -6.421548299999999581e+05				4.330201668587137925e-02 -6.396861999999999534e+05				4.330201668587137925e-02 -6.371773000000000466e+05
4.340102600445204517e-02 -6.491985799999999581e+05						3.471732635701570840e-02 -6.446160000000000000e+05						3.471732635701570840e-02 -6.421342199999999721e+05				4.340102600445204517e-02 -6.397095799999999581e+05				4.340102600445204517e-02 -6.372032800000000279e+05
4.350003532303271109e-02 -6.491982199999999721e+05						3.479886344291637651e-02 -6.446213800000000047e+05						3.479886344291637651e-02 -6.421526099999999860e+05				4.350003532303271109e-02 -6.396959100000000326e+05				4.350003532303271109e-02 -6.371780600000000559e+05
4.359904464161337007e-02 -6.491982800000000279e+05						3.488040052880048841e-02 -6.446216500000000233e+05						3.488040052880048841e-02 -6.421654699999999721e+05				4.359904464161337007e-02 -6.397070300000000279e+05				4.359904464161337007e-02 -6.371940899999999674e+05
4.369805396019403598e-02 -6.491986800000000512e+05						3.496193761470115652e-02 -6.446137800000000279e+05						3.496193761470115652e-02 -6.421480999999999767e+05				4.369805396019403598e-02 -6.397110600000000559e+05				4.369805396019403598e-02 -6.372095899999999674e+05
4.379706327877470190e-02 -6.491985300000000279e+05						3.503765062301975736e-02 -6.446040400000000373e+05						3.503765062301975736e-02 -6.421337500000000000e+05				4.379706327877470190e-02 -6.396799399999999441e+05				4.379706327877470190e-02 -6.371818599999999860e+05
4.390189667492087888e-02 -6.491986400000000140e+05						3.511918770892042546e-02 -6.446231400000000140e+05						3.511918770892042546e-02 -6.421590600000000559e+05				4.390189667492087888e-02 -6.397018800000000047e+05				4.390189667492087888e-02 -6.372038399999999674e+05
4.400090599350153786e-02 -6.491981800000000512e+05						3.520072479480454430e-02 -6.446123800000000047e+05						3.520072479480454430e-02 -6.421473299999999581e+05				4.400090599350153786e-02 -6.397197199999999721e+05				4.400090599350153786e-02 -6.371997500000000000e+05
4.409991531208220378e-02 -6.491981099999999860e+05						3.527643780313969440e-02 -6.446279399999999441e+05						3.527643780313969440e-02 -6.421699799999999814e+05				4.409991531208220378e-02 -6.397046300000000047e+05				4.409991531208220378e-02 -6.371707299999999814e+05
4.419892463067941896e-02 -6.491986300000000047e+05						3.535797488902381325e-02 -6.446183299999999581e+05						3.535797488902381325e-02 -6.421554899999999907e+05				4.419892463067941896e-02 -6.397013399999999674e+05				4.419892463067941896e-02 -6.371860999999999767e+05
4.429793394926008487e-02 -6.491985200000000186e+05						3.543951197492448135e-02 -6.446086999999999534e+05						3.543951197492448135e-02 -6.421673100000000559e+05				4.429793394926008487e-02 -6.396791999999999534e+05				4.429793394926008487e-02 -6.371787199999999721e+05
4.439694326784075079e-02 -6.491984699999999721e+05						3.552104906080859326e-02 -6.446035600000000559e+05						3.552104906080859326e-02 -6.421529399999999441e+05				4.439694326784075079e-02 -6.396942700000000186e+05				4.439694326784075079e-02 -6.372014899999999907e+05
4.450177666398692777e-02 -6.491983399999999674e+05						3.559676206914375030e-02 -6.446021099999999860e+05						3.559676206914375030e-02 -6.421496999999999534e+05				4.450177666398692777e-02 -6.397021700000000419e+05				4.450177666398692777e-02 -6.371905400000000373e+05
4.460078598256758675e-02 -6.491985000000000000e+05						3.567829915502786914e-02 -6.446385000000000000e+05						3.567829915502786914e-02 -6.421449200000000419e+05				4.460078598256758675e-02 -6.397040600000000559e+05				4.460078598256758675e-02 -6.372017199999999721e+05
4.469979530114825267e-02 -6.491985100000000093e+05						3.575983624091198798e-02 -6.446203000000000466e+05						3.575983624091198798e-02 -6.421696099999999860e+05				4.469979530114825267e-02 -6.396806500000000233e+05				4.469979530114825267e-02 -6.371681899999999441e+05
4.479880461972891859e-02 -6.491981500000000233e+05						3.584137332681265609e-02 -6.446146700000000419e+05						3.584137332681265609e-02 -6.421794599999999627e+05				4.479880461972891859e-02 -6.396985899999999674e+05				4.479880461972891859e-02 -6.371564300000000512e+05
4.489781393830958450e-02 -6.491985000000000000e+05						3.591708633513124999e-02 -6.446155300000000279e+05						3.591708633513124999e-02 -6.421641999999999534e+05				4.489781393830958450e-02 -6.397070200000000186e+05				4.489781393830958450e-02 -6.371853699999999953e+05
4.499682325689024348e-02 -6.491984200000000419e+05						3.599862342103191809e-02 -6.446125799999999581e+05						3.599862342103191809e-02 -6.421572299999999814e+05				4.499682325689024348e-02 -6.396918399999999674e+05				4.499682325689024348e-02 -6.371920300000000279e+05
4.510165665303642046e-02 -6.491983000000000466e+05						3.608016050691603693e-02 -6.446203100000000559e+05						3.608016050691603693e-02 -6.421582800000000279e+05				4.510165665303642046e-02 -6.396880100000000093e+05				4.510165665303642046e-02 -6.371833100000000559e+05
4.520066597161708638e-02 -6.491983499999999767e+05						3.616169759281670504e-02 -6.446060200000000186e+05						3.616169759281670504e-02 -6.421671800000000512e+05				4.520066597161708638e-02 -6.397140000000000000e+05				4.520066597161708638e-02 -6.372107700000000186e+05
4.529967529019775230e-02 -6.491982800000000279e+05						3.623741060113530588e-02 -6.446118399999999674e+05						3.623741060113530588e-02 -6.421608599999999860e+05				4.529967529019775230e-02 -6.397005799999999581e+05				4.529967529019775230e-02 -6.371835899999999674e+05
4.539868460879496748e-02 -6.491983499999999767e+05						3.631894768703597398e-02 -6.446140899999999674e+05						3.631894768703597398e-02 -6.421476700000000419e+05				4.539868460879496748e-02 -6.397104599999999627e+05				4.539868460879496748e-02 -6.371794699999999721e+05
4.549769392737563339e-02 -6.491984899999999907e+05						3.640048477292008589e-02 -6.446091199999999953e+05						3.640048477292008589e-02 -6.421540699999999488e+05				4.549769392737563339e-02 -6.397008399999999674e+05				4.549769392737563339e-02 -6.371879499999999534e+05
4.559670324595629931e-02 -6.491976800000000512e+05						3.648202185882076093e-02 -6.446150699999999488e+05						3.648202185882076093e-02 -6.421532900000000373e+05				4.559670324595629931e-02 -6.397098499999999767e+05				4.559670324595629931e-02 -6.372006199999999953e+05
4.570153664210246935e-02 -6.491983800000000047e+05						3.655773486713935483e-02 -6.446278199999999488e+05						3.655773486713935483e-02 -6.421709599999999627e+05				4.570153664210246935e-02 -6.397011800000000512e+05				4.570153664210246935e-02 -6.371819699999999721e+05
4.580054596068313527e-02 -6.491983199999999488e+05						3.663927195304002987e-02 -6.446081899999999441e+05						3.663927195304002987e-02 -6.421630100000000093e+05				4.580054596068313527e-02 -6.396978499999999767e+05				4.580054596068313527e-02 -6.372013800000000047e+05
4.589955527926380119e-02 -6.491975400000000373e+05						3.672080903892414178e-02 -6.445948000000000466e+05						3.672080903892414178e-02 -6.421492299999999814e+05				4.589955527926380119e-02 -6.396721400000000140e+05				4.589955527926380119e-02 -6.371882299999999814e+05
4.599856459784446711e-02 -6.491979000000000233e+05						3.679652204725929882e-02 -6.446138199999999488e+05						3.679652204725929882e-02 -6.421466400000000140e+05				4.599856459784446711e-02 -6.396775600000000559e+05				4.599856459784446711e-02 -6.371662099999999627e+05
4.609757391642512608e-02 -6.491976600000000326e+05						3.687805913314341766e-02 -6.446070699999999488e+05						3.687805913314341766e-02 -6.421619200000000419e+05				4.609757391642512608e-02 -6.397014300000000512e+05				4.609757391642512608e-02 -6.371735699999999488e+05
4.619658323500579200e-02 -6.491985000000000000e+05						3.695959621902752956e-02 -6.446126199999999953e+05						3.695959621902752956e-02 -6.421761400000000140e+05				4.619658323500579200e-02 -6.396874899999999907e+05				4.619658323500579200e-02 -6.371712500000000000e+05
4.630141663115196898e-02 -6.491985999999999767e+05						3.704113330492819767e-02 -6.446033499999999767e+05						3.704113330492819767e-02 -6.421373699999999953e+05				4.630141663115196898e-02 -6.397245100000000093e+05				4.630141663115196898e-02 -6.371904799999999814e+05
4.640042594973263490e-02 -6.491975200000000186e+05						3.711684631324679851e-02 -6.446181600000000326e+05						3.711684631324679851e-02 -6.421573299999999581e+05				4.640042594973263490e-02 -6.397078000000000466e+05				4.640042594973263490e-02 -6.371923000000000466e+05
4.649943526831329388e-02 -6.491979799999999814e+05						3.719838339914746661e-02 -6.446191500000000233e+05						3.719838339914746661e-02 -6.421403800000000047e+05				4.649943526831329388e-02 -6.396886800000000512e+05				4.649943526831329388e-02 -6.371481700000000419e+05
4.659844458691051600e-02 -6.491976899999999441e+05						3.727992048503158545e-02 -6.446148299999999581e+05						3.727992048503158545e-02 -6.421505500000000466e+05				4.659844458691051600e-02 -6.397223499999999767e+05				4.659844458691051600e-02 -6.371772700000000186e+05
4.669745390549117497e-02 -6.491982700000000186e+05						3.736145757093225356e-02 -6.446077600000000093e+05						3.736145757093225356e-02 -6.421459699999999721e+05				4.669745390549117497e-02 -6.397082500000000000e+05				4.669745390549117497e-02 -6.371940400000000373e+05
4.679646322407184089e-02 -6.491986600000000326e+05						3.743717057925084746e-02 -6.446079599999999627e+05						3.743717057925084746e-02 -6.421392800000000279e+05				4.679646322407184089e-02 -6.397187900000000373e+05				4.679646322407184089e-02 -6.372204100000000326e+05
4.690129662021801787e-02 -6.491986099999999860e+05						3.751870766515151556e-02 -6.446196999999999534e+05						3.751870766515151556e-02 -6.421458900000000140e+05				4.690129662021801787e-02 -6.396794200000000419e+05				4.690129662021801787e-02 -6.371981999999999534e+05
4.700030593879868379e-02 -6.491975699999999488e+05						3.760024475103563441e-02 -6.446093599999999860e+05						3.760024475103563441e-02 -6.421426400000000140e+05				4.700030593879868379e-02 -6.396769499999999534e+05				4.700030593879868379e-02 -6.371977299999999814e+05
4.709931525737934971e-02 -6.491979100000000326e+05						3.768178183693630251e-02 -6.446004799999999814e+05						3.768178183693630251e-02 -6.421584599999999627e+05				4.709931525737934971e-02 -6.397145600000000559e+05				4.709931525737934971e-02 -6.371522500000000000e+05
4.719832457596000869e-02 -6.491981199999999953e+05						3.775749484525491029e-02 -6.446097800000000279e+05						3.775749484525491029e-02 -6.421510200000000186e+05				4.719832457596000869e-02 -6.397031999999999534e+05				4.719832457596000869e-02 -6.371984699999999721e+05
4.729733389454067460e-02 -6.491984799999999814e+05						3.783903193115557839e-02 -6.446218000000000466e+05						3.783903193115557839e-02 -6.421565699999999488e+05				4.729733389454067460e-02 -6.397060799999999581e+05				4.729733389454067460e-02 -6.372013599999999860e+05
4.740216729068685853e-02 -6.491982900000000373e+05						3.792056901703969030e-02 -6.446098299999999581e+05						3.792056901703969030e-02 -6.421385000000000000e+05				4.740216729068685853e-02 -6.397135699999999488e+05				4.740216729068685853e-02 -6.372074399999999441e+05
4.750117660926751750e-02 -6.491985100000000093e+05						3.800210610292380914e-02 -6.446132299999999814e+05						3.800210610292380914e-02 -6.421481400000000140e+05				4.750117660926751750e-02 -6.397008199999999488e+05				4.750117660926751750e-02 -6.371753699999999953e+05
4.760018592784817648e-02 -6.491985500000000466e+05						3.807781911125895924e-02 -6.446134799999999814e+05						3.807781911125895924e-02 -6.421604699999999721e+05				4.760018592784817648e-02 -6.397032399999999907e+05				4.760018592784817648e-02 -6.371761099999999860e+05
4.769919524642884240e-02 -6.491983399999999674e+05						3.815935619714307808e-02 -6.446150699999999488e+05						3.815935619714307808e-02 -6.421404200000000419e+05				4.769919524642884240e-02 -6.396830000000000000e+05				4.769919524642884240e-02 -6.371776999999999534e+05
4.779820456502605758e-02 -6.491982600000000093e+05						3.824089328304374619e-02 -6.446158000000000466e+05						3.824089328304374619e-02 -6.421520500000000466e+05				4.779820456502605758e-02 -6.396961500000000233e+05				4.779820456502605758e-02 -6.371741800000000512e+05
4.789721388360672349e-02 -6.491984300000000512e+05						3.831660629136234703e-02 -6.446204200000000419e+05						3.831660629136234703e-02 -6.421486999999999534e+05				4.789721388360672349e-02 -6.396841600000000326e+05				4.789721388360672349e-02 -6.371681800000000512e+05
4.800204727975290742e-02 -6.491990000000000000e+05						3.839814337726301513e-02 -6.446218299999999581e+05						3.839814337726301513e-02 -6.421383199999999488e+05				4.800204727975290742e-02 -6.397200400000000373e+05				4.800204727975290742e-02 -6.371816700000000419e+05
4.810105659833356639e-02 -6.491985600000000559e+05						3.847968046314712703e-02 -6.446174599999999627e+05						3.847968046314712703e-02 -6.421699300000000512e+05				4.810105659833356639e-02 -6.397121099999999860e+05				4.810105659833356639e-02 -6.371694399999999441e+05
4.820006591691423231e-02 -6.491988599999999860e+05						3.856121754904779514e-02 -6.446145400000000373e+05						3.856121754904779514e-02 -6.421676400000000140e+05				4.820006591691423231e-02 -6.397043499999999767e+05				4.820006591691423231e-02 -6.371876400000000140e+05
4.829907523549489129e-02 -6.491988699999999953e+05						3.863693055736639598e-02 -6.446012600000000093e+05						3.863693055736639598e-02 -6.421517199999999721e+05				4.829907523549489129e-02 -6.397147199999999721e+05				4.829907523549489129e-02 -6.371956300000000047e+05
4.839808455407555721e-02 -6.491984499999999534e+05						3.871846764326706408e-02 -6.446119300000000512e+05						3.871846764326706408e-02 -6.421469399999999441e+05				4.839808455407555721e-02 -6.397213000000000466e+05				4.839808455407555721e-02 -6.372019699999999721e+05
4.849709387265622312e-02 -6.491981700000000419e+05						3.880000472915118293e-02 -6.446156800000000512e+05						3.880000472915118293e-02 -6.421433000000000466e+05				4.849709387265622312e-02 -6.397154399999999441e+05				4.849709387265622312e-02 -6.371897500000000000e+05
4.860192726880240011e-02 -6.491984300000000512e+05						3.888154181505185103e-02 -6.446137500000000000e+05						3.888154181505185103e-02 -6.421463100000000559e+05				4.860192726880240011e-02 -6.397294300000000512e+05				4.860192726880240011e-02 -6.371911400000000140e+05
4.870093658738306602e-02 -6.491982099999999627e+05						3.895725482337045187e-02 -6.446110500000000466e+05						3.895725482337045187e-02 -6.421342800000000279e+05				4.870093658738306602e-02 -6.397242500000000000e+05				4.870093658738306602e-02 -6.372014599999999627e+05
4.879994590596372500e-02 -6.491984100000000326e+05						3.903879190927112691e-02 -6.446110300000000279e+05						3.903879190927112691e-02 -6.421527399999999907e+05				4.879994590596372500e-02 -6.397065999999999767e+05				4.879994590596372500e-02 -6.371997099999999627e+05
4.889895522454439092e-02 -6.491981199999999953e+05						3.912032899515523882e-02 -6.446120200000000186e+05						3.912032899515523882e-02 -6.421392600000000093e+05				4.889895522454439092e-02 -6.397319300000000512e+05				4.889895522454439092e-02 -6.371586600000000326e+05
4.899796454314160610e-02 -6.491987900000000373e+05						3.920186608103935766e-02 -6.446149100000000326e+05						3.920186608103935766e-02 -6.421514200000000419e+05				4.899796454314160610e-02 -6.397199499999999534e+05				4.899796454314160610e-02 -6.372149300000000512e+05
4.909697386172226508e-02 -6.491980999999999767e+05						3.927757908937450776e-02 -6.446119300000000512e+05						3.927757908937450776e-02 -6.421460899999999674e+05				4.909697386172226508e-02 -6.397360200000000186e+05				4.909697386172226508e-02 -6.371699000000000233e+05
4.920180725786844900e-02 -6.491978399999999674e+05						3.935911617525862660e-02 -6.446075600000000559e+05						3.935911617525862660e-02 -6.421426999999999534e+05				4.920180725786844900e-02 -6.397303299999999581e+05				4.920180725786844900e-02 -6.371728699999999953e+05
4.930081657644912185e-02 -6.491983599999999860e+05						3.944065326115929471e-02 -6.446290400000000373e+05						3.944065326115929471e-02 -6.421465200000000186e+05				4.930081657644912185e-02 -6.397354499999999534e+05				4.930081657644912185e-02 -6.371999599999999627e+05
4.939982589502978083e-02 -6.491983299999999581e+05						3.952219034704340661e-02 -6.446292299999999814e+05						3.952219034704340661e-02 -6.421488399999999674e+05				4.939982589502978083e-02 -6.397341400000000140e+05				4.939982589502978083e-02 -6.371906099999999860e+05
4.949883521361043981e-02 -6.491985200000000186e+05						3.959790335537855671e-02 -6.446297199999999721e+05						3.959790335537855671e-02 -6.421245899999999674e+05				4.949883521361043981e-02 -6.397157800000000279e+05				4.949883521361043981e-02 -6.371921700000000419e+05
4.959784453219110573e-02 -6.491984000000000233e+05						3.967944044126267555e-02 -6.446134799999999814e+05						3.967944044126267555e-02 -6.421419399999999441e+05				4.959784453219110573e-02 -6.397310300000000279e+05				4.959784453219110573e-02 -6.372112500000000000e+05
4.969685385077176470e-02 -6.491981500000000233e+05						3.976097752716334366e-02 -6.446203599999999860e+05						3.976097752716334366e-02 -6.421512700000000186e+05				4.969685385077176470e-02 -6.397152600000000093e+05				4.969685385077176470e-02 -6.372245999999999767e+05
4.980168724691794863e-02 -6.491982600000000093e+05						3.983669053548194450e-02 -6.446255999999999767e+05						3.983669053548194450e-02 -6.421521600000000326e+05				4.980168724691794863e-02 -6.397267099999999627e+05				4.980168724691794863e-02 -6.372040400000000373e+05
4.990069656549860760e-02 -6.491985400000000373e+05						3.991822762138261260e-02 -6.446285500000000466e+05						3.991822762138261260e-02 -6.421366500000000233e+05				4.990069656549860760e-02 -6.397267399999999907e+05				4.990069656549860760e-02 -6.372151800000000512e+05
4.999970588407927352e-02 -6.491981700000000419e+05						3.999976470726673144e-02 -6.446269699999999721e+05						3.999976470726673144e-02 -6.421289100000000326e+05				4.999970588407927352e-02 -6.397352500000000000e+05				4.999970588407927352e-02 -6.372043699999999953e+05
5.009871520265993944e-02 -6.491982299999999814e+05						4.008130179316739955e-02 -6.446182199999999721e+05						4.008130179316739955e-02 -6.421625799999999581e+05				5.009871520265993944e-02 -6.397385799999999581e+05				5.009871520265993944e-02 -6.372252299999999814e+05
5.019772452125715462e-02 -6.491980999999999767e+05						4.015701480148600039e-02 -6.446222199999999721e+05						4.015701480148600039e-02 -6.421672800000000279e+05				5.019772452125715462e-02 -6.397200400000000373e+05				5.019772452125715462e-02 -6.372455000000000000e+05
5.029673383983782053e-02 -6.491985999999999767e+05						4.023855188738666849e-02 -6.446272600000000093e+05						4.023855188738666849e-02 -6.421606500000000233e+05				5.029673383983782053e-02 -6.397256300000000047e+05				5.029673383983782053e-02 -6.372535300000000279e+05
5.040156723598400446e-02 -6.491991400000000140e+05						4.032008897327078734e-02 -6.446300999999999767e+05						4.032008897327078734e-02 -6.421442099999999627e+05				5.040156723598400446e-02 -6.397069399999999441e+05				5.040156723598400446e-02 -6.371974699999999721e+05
5.050057655456466343e-02 -6.491988000000000466e+05						4.040162605915489924e-02 -6.446201899999999441e+05						4.040162605915489924e-02 -6.421456500000000233e+05				5.050057655456466343e-02 -6.396913100000000559e+05				5.050057655456466343e-02 -6.372162900000000373e+05
5.059958587314532241e-02 -6.491983699999999953e+05						4.047733906749005628e-02 -6.446206300000000047e+05						4.047733906749005628e-02 -6.421433499999999767e+05				5.059958587314532241e-02 -6.397208900000000140e+05				5.059958587314532241e-02 -6.371949699999999721e+05
5.069859519172598833e-02 -6.491987800000000279e+05						4.055887615337416818e-02 -6.446268000000000466e+05						4.055887615337416818e-02 -6.421473900000000140e+05				5.069859519172598833e-02 -6.397292500000000000e+05				5.069859519172598833e-02 -6.372209100000000326e+05
5.079760451030665425e-02 -6.491982600000000093e+05						4.064041323927483629e-02 -6.446070000000000000e+05						4.064041323927483629e-02 -6.421352299999999814e+05				5.079760451030665425e-02 -6.397213499999999767e+05				5.079760451030665425e-02 -6.371925100000000093e+05
5.089661382888731322e-02 -6.491985200000000186e+05						4.072195032515895513e-02 -6.446234799999999814e+05						4.072195032515895513e-02 -6.421447800000000279e+05				5.089661382888731322e-02 -6.396991400000000140e+05				5.089661382888731322e-02 -6.371944000000000233e+05
5.100144722503349021e-02 -6.491974899999999907e+05						4.079766333349410523e-02 -6.446199599999999627e+05						4.079766333349410523e-02 -6.421603800000000047e+05				5.100144722503349021e-02 -6.396952600000000093e+05				5.100144722503349021e-02 -6.371948800000000047e+05
5.110045654361416306e-02 -6.491979699999999721e+05						4.087920041937822407e-02 -6.446211300000000047e+05						4.087920041937822407e-02 -6.421416400000000140e+05				5.110045654361416306e-02 -6.397278800000000047e+05				5.110045654361416306e-02 -6.372016400000000140e+05
5.119946586219482204e-02 -6.491982199999999721e+05						4.096073750527889218e-02 -6.446222399999999907e+05						4.096073750527889218e-02 -6.421479000000000233e+05				5.119946586219482204e-02 -6.397036899999999441e+05				5.119946586219482204e-02 -6.372072099999999627e+05
5.129847518077548796e-02 -6.491978399999999674e+05						4.103645051359749302e-02 -6.446208900000000140e+05						4.103645051359749302e-02 -6.421179300000000512e+05				5.129847518077548796e-02 -6.397162900000000373e+05				5.129847518077548796e-02 -6.372205899999999674e+05
5.139748449937270314e-02 -6.491981999999999534e+05						4.111798759949816112e-02 -6.446284599999999627e+05						4.111798759949816112e-02 -6.421293800000000047e+05				5.139748449937270314e-02 -6.397000200000000186e+05				5.139748449937270314e-02 -6.372085999999999767e+05
5.149649381795336212e-02 -6.491977299999999814e+05						4.119952468538227996e-02 -6.446279599999999627e+05						4.119952468538227996e-02 -6.421527800000000279e+05				5.149649381795336212e-02 -6.397081300000000047e+05				5.149649381795336212e-02 -6.371976400000000140e+05
5.160132721409954604e-02 -6.491985000000000000e+05						4.128106177128294807e-02 -6.446166500000000233e+05						4.128106177128294807e-02 -6.421574399999999441e+05				5.160132721409954604e-02 -6.397096899999999441e+05				5.160132721409954604e-02 -6.371979599999999627e+05
5.170033653268020502e-02 -6.491978900000000140e+05						4.135677477960154891e-02 -6.446264799999999814e+05						4.135677477960154891e-02 -6.421584899999999907e+05				5.170033653268020502e-02 -6.396786099999999860e+05				5.170033653268020502e-02 -6.372087299999999814e+05
5.179934585126087787e-02 -6.491981099999999860e+05						4.143831186550221701e-02 -6.446264799999999814e+05						4.143831186550221701e-02 -6.421649699999999721e+05				5.179934585126087787e-02 -6.397179100000000326e+05				5.179934585126087787e-02 -6.372041300000000047e+05
5.189835516984153685e-02 -6.491980300000000279e+05						4.151984895138632892e-02 -6.446230300000000279e+05						4.151984895138632892e-02 -6.421459599999999627e+05				5.189835516984153685e-02 -6.397156500000000233e+05				5.189835516984153685e-02 -6.372188800000000047e+05
5.199736448842219583e-02 -6.491979699999999721e+05						4.160138603727044776e-02 -6.446228199999999488e+05						4.160138603727044776e-02 -6.421501199999999953e+05				5.199736448842219583e-02 -6.397235999999999767e+05				5.199736448842219583e-02 -6.372132399999999907e+05
5.210219788456837281e-02 -6.491982500000000000e+05						4.167709904560559786e-02 -6.446093699999999953e+05						4.167709904560559786e-02 -6.421493299999999581e+05				5.210219788456837281e-02 -6.396997500000000000e+05				5.210219788456837281e-02 -6.371903299999999581e+05
5.220120720314904567e-02 -6.491973399999999674e+05						4.175863613148971670e-02 -6.446066400000000140e+05						4.175863613148971670e-02 -6.421380000000000000e+05				5.220120720314904567e-02 -6.396828900000000140e+05				5.220120720314904567e-02 -6.371851400000000140e+05
5.230021652172970464e-02 -6.491981300000000047e+05						4.184017321739038481e-02 -6.446210300000000279e+05						4.184017321739038481e-02 -6.421523399999999674e+05				5.230021652172970464e-02 -6.396951899999999441e+05				5.230021652172970464e-02 -6.371880000000000000e+05
5.239922584031036362e-02 -6.491981700000000419e+05						4.192171030327450365e-02 -6.446179100000000326e+05						4.192171030327450365e-02 -6.421569599999999627e+05				5.239922584031036362e-02 -6.397003599999999860e+05				5.239922584031036362e-02 -6.372130799999999581e+05
5.249823515889103648e-02 -6.491976199999999953e+05						4.199742331160965375e-02 -6.446233800000000047e+05						4.199742331160965375e-02 -6.421478599999999860e+05				5.249823515889103648e-02 -6.397196300000000047e+05				5.249823515889103648e-02 -6.371963599999999860e+05
5.259724447748825166e-02 -6.491981199999999953e+05						4.207896039749376565e-02 -6.446101099999999860e+05						4.207896039749376565e-02 -6.421430600000000559e+05				5.259724447748825166e-02 -6.396853100000000559e+05				5.259724447748825166e-02 -6.372050899999999674e+05
5.270207787363442864e-02 -6.491975899999999674e+05						4.216049748339444070e-02 -6.446163599999999860e+05						4.216049748339444070e-02 -6.421345400000000373e+05				5.270207787363442864e-02 -6.396728399999999674e+05				5.270207787363442864e-02 -6.372115100000000093e+05
5.280108719221508762e-02 -6.491975799999999581e+05						4.224203456927855260e-02 -6.446242800000000279e+05						4.224203456927855260e-02 -6.421508900000000140e+05				5.280108719221508762e-02 -6.397097199999999721e+05				5.280108719221508762e-02 -6.372194399999999441e+05
5.290009651079576047e-02 -6.491978000000000466e+05						4.231774757761370964e-02 -6.446182099999999627e+05						4.231774757761370964e-02 -6.421459499999999534e+05				5.290009651079576047e-02 -6.396939499999999534e+05				5.290009651079576047e-02 -6.372034399999999441e+05
5.299910582937641945e-02 -6.491981500000000233e+05						4.239928466349782848e-02 -6.446291500000000233e+05						4.239928466349782848e-02 -6.421478499999999767e+05				5.299910582937641945e-02 -6.397339200000000419e+05				5.299910582937641945e-02 -6.372175100000000093e+05
5.309811514795707843e-02 -6.491977299999999814e+05						4.248082174939849659e-02 -6.446209100000000326e+05						4.248082174939849659e-02 -6.421473100000000559e+05				5.309811514795707843e-02 -6.397072299999999814e+05				5.309811514795707843e-02 -6.372276500000000233e+05
5.319712446653775129e-02 -6.491980200000000186e+05						4.255653475771709049e-02 -6.446121999999999534e+05						4.255653475771709049e-02 -6.421435699999999488e+05				5.319712446653775129e-02 -6.397016700000000419e+05				5.319712446653775129e-02 -6.371510100000000093e+05
5.330195786268392827e-02 -6.491981899999999441e+05						4.263807184361776553e-02 -6.446346400000000140e+05						4.263807184361776553e-02 -6.421491600000000326e+05				5.330195786268392827e-02 -6.397240200000000186e+05				5.330195786268392827e-02 -6.371961199999999953e+05
5.340096718126458725e-02 -6.491981199999999953e+05						4.271960892950187744e-02 -6.446128599999999860e+05						4.271960892950187744e-02 -6.421444599999999627e+05				5.340096718126458725e-02 -6.397085100000000093e+05				5.340096718126458725e-02 -6.371867900000000373e+05
5.349997649984524623e-02 -6.491976199999999953e+05						4.280114601538599628e-02 -6.446070200000000186e+05						4.280114601538599628e-02 -6.421461600000000326e+05				5.349997649984524623e-02 -6.396989799999999814e+05				5.349997649984524623e-02 -6.371568599999999860e+05
5.359898581842591908e-02 -6.491978599999999860e+05						4.287685902372114638e-02 -6.446158499999999767e+05						4.287685902372114638e-02 -6.421404599999999627e+05				5.359898581842591908e-02 -6.397261999999999534e+05				5.359898581842591908e-02 -6.372089399999999441e+05
5.369799513700657806e-02 -6.491974699999999721e+05						4.295839610960525828e-02 -6.446194000000000233e+05						4.295839610960525828e-02 -6.421478499999999767e+05				5.369799513700657806e-02 -6.397119399999999441e+05				5.369799513700657806e-02 -6.371633699999999953e+05
5.379700445560379324e-02 -6.491977199999999721e+05						4.303993319550593333e-02 -6.446213299999999581e+05						4.303993319550593333e-02 -6.421494799999999814e+05				5.379700445560379324e-02 -6.396951400000000140e+05				5.379700445560379324e-02 -6.371863800000000047e+05
5.390183785174997022e-02 -6.491982600000000093e+05						4.312147028139004523e-02 -6.446027199999999721e+05						4.312147028139004523e-02 -6.421414300000000512e+05				5.390183785174997022e-02 -6.396970200000000186e+05				5.390183785174997022e-02 -6.371616500000000233e+05
5.400084717033064308e-02 -6.491985500000000466e+05						4.319718328972520227e-02 -6.446091800000000512e+05						4.319718328972520227e-02 -6.421402399999999907e+05				5.400084717033064308e-02 -6.397080100000000093e+05				5.400084717033064308e-02 -6.371943699999999953e+05
5.409985648891130205e-02 -6.491989499999999534e+05						4.327872037560931417e-02 -6.446089200000000419e+05						4.327872037560931417e-02 -6.421414200000000419e+05				5.409985648891130205e-02 -6.397162199999999721e+05				5.409985648891130205e-02 -6.372003000000000466e+05
5.419886580749196103e-02 -6.491979300000000512e+05						4.336025746150998922e-02 -6.446157299999999814e+05						4.336025746150998922e-02 -6.421482700000000186e+05				5.419886580749196103e-02 -6.397063499999999767e+05				5.419886580749196103e-02 -6.371793699999999953e+05
5.429787512607263389e-02 -6.491984799999999814e+05						4.344179454739410112e-02 -6.446260400000000373e+05						4.344179454739410112e-02 -6.421542299999999814e+05				5.429787512607263389e-02 -6.397099399999999441e+05				5.429787512607263389e-02 -6.372129699999999721e+05
5.439688444465329287e-02 -6.491981800000000512e+05						4.351750755572925816e-02 -6.446086500000000233e+05						4.351750755572925816e-02 -6.421586899999999441e+05				5.439688444465329287e-02 -6.397344300000000512e+05				5.439688444465329287e-02 -6.371887199999999721e+05
5.450171784079946985e-02 -6.491985899999999674e+05						4.359904464161337007e-02 -6.446129200000000419e+05						4.359904464161337007e-02 -6.421494699999999721e+05				5.450171784079946985e-02 -6.397133900000000140e+05				5.450171784079946985e-02 -6.372079200000000419e+05
5.460072715938012883e-02 -6.491980600000000559e+05						4.368058172751403817e-02 -6.446173499999999767e+05						4.368058172751403817e-02 -6.421504599999999627e+05				5.460072715938012883e-02 -6.397237800000000279e+05				5.460072715938012883e-02 -6.372022399999999907e+05
5.469973647796080168e-02 -6.491981199999999953e+05						4.376211881339815701e-02 -6.446181099999999860e+05						4.376211881339815701e-02 -6.421556700000000419e+05				5.469973647796080168e-02 -6.396898699999999953e+05				5.469973647796080168e-02 -6.372064799999999814e+05
5.479874579654146066e-02 -6.491977900000000373e+05						4.383783182173330711e-02 -6.446012900000000373e+05						4.383783182173330711e-02 -6.421705100000000093e+05				5.479874579654146066e-02 -6.397103800000000047e+05				5.479874579654146066e-02 -6.372182800000000279e+05
5.489775511512211964e-02 -6.491974000000000233e+05						4.391936890761742596e-02 -6.446119399999999441e+05						4.391936890761742596e-02 -6.421481400000000140e+05				5.489775511512211964e-02 -6.397263399999999674e+05				5.489775511512211964e-02 -6.372085100000000093e+05
5.499676443371934870e-02 -6.491976099999999860e+05						4.400090599350153786e-02 -6.446166099999999860e+05						4.400090599350153786e-02 -6.421577800000000279e+05				5.499676443371934870e-02 -6.397101700000000419e+05				5.499676443371934870e-02 -6.372191400000000140e+05
5.510159782986552568e-02 -6.491978000000000466e+05						4.407661900183669490e-02 -6.446139899999999907e+05						4.407661900183669490e-02 -6.421650000000000000e+05				5.510159782986552568e-02 -6.397221700000000419e+05				5.510159782986552568e-02 -6.372054300000000512e+05
5.520060714844618466e-02 -6.491981400000000140e+05						4.415815608772080680e-02 -6.446099100000000326e+05						4.415815608772080680e-02 -6.421746500000000233e+05				5.520060714844618466e-02 -6.397224899999999907e+05				5.520060714844618466e-02 -6.372225200000000186e+05
5.529961646702684364e-02 -6.491983100000000559e+05						4.423969317362147491e-02 -6.446030300000000279e+05						4.423969317362147491e-02 -6.421682800000000279e+05				5.529961646702684364e-02 -6.397339599999999627e+05				5.529961646702684364e-02 -6.372154100000000326e+05
5.539862578560751649e-02 -6.491982500000000000e+05						4.432123025950559375e-02 -6.446018900000000140e+05						4.432123025950559375e-02 -6.421630899999999674e+05				5.539862578560751649e-02 -6.397101400000000140e+05				5.539862578560751649e-02 -6.371961999999999534e+05
5.549763510418817547e-02 -6.491975899999999674e+05						4.439694326784075079e-02 -6.446044699999999721e+05						4.439694326784075079e-02 -6.421647600000000093e+05				5.549763510418817547e-02 -6.396883199999999488e+05				5.549763510418817547e-02 -6.372324799999999814e+05
5.559664442276883445e-02 -6.491979200000000419e+05						4.447848035372486963e-02 -6.445971600000000326e+05						4.447848035372486963e-02 -6.421613499999999767e+05				5.559664442276883445e-02 -6.397130200000000186e+05				5.559664442276883445e-02 -6.372045100000000093e+05
5.570147781891501837e-02 -6.491978599999999860e+05						4.456001743962553774e-02 -6.446105000000000000e+05						4.456001743962553774e-02 -6.421644399999999441e+05				5.570147781891501837e-02 -6.396895999999999767e+05				5.570147781891501837e-02 -6.372020000000000000e+05
5.580048713749568429e-02 -6.491985100000000093e+05						4.464155452550964964e-02 -6.446069000000000233e+05						4.464155452550964964e-02 -6.421786600000000326e+05				5.580048713749568429e-02 -6.397168800000000047e+05				5.580048713749568429e-02 -6.372165100000000093e+05
5.589949645607634326e-02 -6.491974599999999627e+05						4.471726753384479974e-02 -6.446082399999999907e+05						4.471726753384479974e-02 -6.421720699999999488e+05				5.589949645607634326e-02 -6.397162700000000186e+05				5.589949645607634326e-02 -6.372155500000000466e+05
5.599850577465700224e-02 -6.491974399999999441e+05						4.479880461972891859e-02 -6.446121800000000512e+05						4.479880461972891859e-02 -6.421692299999999814e+05				5.599850577465700224e-02 -6.396941400000000140e+05				5.599850577465700224e-02 -6.372320600000000559e+05
5.609751509323767510e-02 -6.491982199999999721e+05						4.488034170562958669e-02 -6.446144499999999534e+05						4.488034170562958669e-02 -6.421654899999999907e+05				5.609751509323767510e-02 -6.397315400000000373e+05				5.609751509323767510e-02 -6.372090699999999488e+05
5.619652441183489028e-02 -6.491973399999999674e+05						4.496187879151370553e-02 -6.445878199999999488e+05						4.496187879151370553e-02 -6.421550100000000093e+05				5.619652441183489028e-02 -6.397251700000000419e+05				5.619652441183489028e-02 -6.372124000000000233e+05
5.630135780798106726e-02 -6.491978499999999767e+05						4.503759179983229943e-02 -6.446082500000000000e+05						4.503759179983229943e-02 -6.421528199999999488e+05				5.630135780798106726e-02 -6.396938399999999674e+05				5.630135780798106726e-02 -6.372101400000000140e+05
5.640036712656172624e-02 -6.491977700000000186e+05						4.511912888573296754e-02 -6.446057800000000279e+05						4.511912888573296754e-02 -6.421715000000000000e+05				5.640036712656172624e-02 -6.397135699999999488e+05				5.640036712656172624e-02 -6.372162099999999627e+05
5.649937644514239909e-02 -6.491979499999999534e+05						4.520066597161708638e-02 -6.446033800000000047e+05						4.520066597161708638e-02 -6.421545899999999674e+05				5.649937644514239909e-02 -6.396953599999999860e+05				5.649937644514239909e-02 -6.371831400000000140e+05
5.659838576372305807e-02 -6.491980400000000373e+05						4.528220305751775449e-02 -6.445983699999999953e+05						4.528220305751775449e-02 -6.421504699999999721e+05				5.659838576372305807e-02 -6.397028100000000559e+05				5.659838576372305807e-02 -6.372151300000000047e+05
5.669739508230371705e-02 -6.491974699999999721e+05						4.535791606583635532e-02 -6.445996400000000140e+05						4.535791606583635532e-02 -6.421578199999999488e+05				5.669739508230371705e-02 -6.397255600000000559e+05				5.669739508230371705e-02 -6.371829699999999721e+05
5.680222847844990097e-02 -6.491977600000000093e+05						4.543945315173702343e-02 -6.446079799999999814e+05						4.543945315173702343e-02 -6.421579599999999627e+05				5.680222847844990097e-02 -6.396982199999999721e+05				5.680222847844990097e-02 -6.372557399999999907e+05
5.690123779703056689e-02 -6.491978000000000466e+05						4.552099023762114227e-02 -6.446113000000000466e+05						4.552099023762114227e-02 -6.421658399999999674e+05				5.690123779703056689e-02 -6.397102700000000186e+05				5.690123779703056689e-02 -6.372052199999999721e+05
5.700024711561122587e-02 -6.491979399999999441e+05						4.559670324595629931e-02 -6.446156800000000512e+05						4.559670324595629931e-02 -6.421653000000000466e+05				5.700024711561122587e-02 -6.397244399999999441e+05				5.700024711561122587e-02 -6.372241300000000047e+05
5.709925643419189178e-02 -6.491973299999999581e+05						4.567824033184041121e-02 -6.446066199999999953e+05						4.567824033184041121e-02 -6.421406199999999953e+05				5.709925643419189178e-02 -6.396895899999999674e+05				5.709925643419189178e-02 -6.372251199999999953e+05
5.719826575277255770e-02 -6.491978399999999674e+05						4.575977741774107932e-02 -6.446092900000000373e+05						4.575977741774107932e-02 -6.421349899999999907e+05				5.719826575277255770e-02 -6.397212099999999627e+05				5.719826575277255770e-02 -6.371845200000000186e+05
5.729727507135321668e-02 -6.491982099999999627e+05						4.584131450362519816e-02 -6.446051300000000047e+05						4.584131450362519816e-02 -6.421458699999999953e+05				5.729727507135321668e-02 -6.396960600000000559e+05				5.729727507135321668e-02 -6.372132199999999721e+05
5.740210846749940060e-02 -6.491979599999999627e+05						4.591702751196034826e-02 -6.446130999999999767e+05						4.591702751196034826e-02 -6.421501500000000233e+05				5.740210846749940060e-02 -6.397249200000000419e+05				5.740210846749940060e-02 -6.372016800000000512e+05
5.750111778609661578e-02 -6.491977600000000093e+05						4.599856459784446711e-02 -6.446069699999999721e+05						4.599856459784446711e-02 -6.421689699999999721e+05				5.750111778609661578e-02 -6.397115100000000093e+05				5.750111778609661578e-02 -6.372259599999999627e+05
5.760012710467728170e-02 -6.491988499999999767e+05						4.608010168374513521e-02 -6.446166300000000047e+05						4.608010168374513521e-02 -6.421560400000000373e+05				5.760012710467728170e-02 -6.397022800000000279e+05				5.760012710467728170e-02 -6.371902600000000093e+05
5.769913642325794068e-02 -6.491977500000000000e+05						4.616163876962924711e-02 -6.446006199999999953e+05						4.616163876962924711e-02 -6.421521500000000233e+05				5.769913642325794068e-02 -6.397132800000000279e+05				5.769913642325794068e-02 -6.371948399999999674e+05
5.779814574183859965e-02 -6.491980600000000559e+05						4.623735177794784795e-02 -6.446135000000000000e+05						4.623735177794784795e-02 -6.421641999999999534e+05				5.779814574183859965e-02 -6.397131199999999953e+05				5.779814574183859965e-02 -6.372184100000000326e+05
5.789715506041927251e-02 -6.491981500000000233e+05						4.631888886384851606e-02 -6.446114699999999721e+05						4.631888886384851606e-02 -6.421655200000000186e+05				5.789715506041927251e-02 -6.396853100000000559e+05				5.789715506041927251e-02 -6.372254000000000233e+05
5.800198845656545643e-02 -6.491977399999999907e+05						4.640042594973263490e-02 -6.446035500000000466e+05						4.640042594973263490e-02 -6.421480300000000279e+05				5.800198845656545643e-02 -6.397051899999999441e+05				5.800198845656545643e-02 -6.372014200000000419e+05
5.810099777514611541e-02 -6.491980600000000559e+05						4.648196303563330301e-02 -6.446212199999999721e+05						4.648196303563330301e-02 -6.421520200000000186e+05				5.810099777514611541e-02 -6.397184399999999441e+05				5.810099777514611541e-02 -6.372222199999999721e+05
5.820000709372677439e-02 -6.491981600000000326e+05						4.655767604395190384e-02 -6.446227900000000373e+05						4.655767604395190384e-02 -6.421572299999999814e+05				5.820000709372677439e-02 -6.397173699999999953e+05				5.820000709372677439e-02 -6.372030400000000373e+05
5.829901641230744030e-02 -6.491984300000000512e+05						4.663921312985257195e-02 -6.446115999999999767e+05						4.663921312985257195e-02 -6.421537500000000000e+05				5.829901641230744030e-02 -6.397130999999999767e+05				5.829901641230744030e-02 -6.372304000000000233e+05
5.839802573088809928e-02 -6.491984699999999721e+05						4.672075021573669079e-02 -6.446123299999999581e+05						4.672075021573669079e-02 -6.421377299999999814e+05				5.839802573088809928e-02 -6.397033599999999860e+05				5.839802573088809928e-02 -6.372090899999999674e+05
5.849703504946875826e-02 -6.491985600000000559e+05						4.679646322407184089e-02 -6.446092500000000000e+05						4.679646322407184089e-02 -6.421301199999999953e+05				5.849703504946875826e-02 -6.397094399999999441e+05				5.849703504946875826e-02 -6.372111099999999860e+05
5.860186844561494218e-02 -6.491980899999999674e+05						4.687800030995595973e-02 -6.446078900000000140e+05						4.687800030995595973e-02 -6.421310000000000000e+05				5.860186844561494218e-02 -6.396852099999999627e+05				5.860186844561494218e-02 -6.372456899999999441e+05
5.870087776419561504e-02 -6.491978499999999767e+05						4.695953739585662784e-02 -6.445965200000000186e+05						4.695953739585662784e-02 -6.421437600000000093e+05				5.870087776419561504e-02 -6.397005699999999488e+05				5.870087776419561504e-02 -6.372008000000000466e+05
5.879988708279283022e-02 -6.491979300000000512e+05						4.704107448174074668e-02 -6.445929799999999814e+05						4.704107448174074668e-02 -6.421386400000000140e+05				5.879988708279283022e-02 -6.397191300000000047e+05				5.879988708279283022e-02 -6.372008100000000559e+05
5.889889640137348920e-02 -6.491973499999999767e+05						4.711678749007589678e-02 -6.446119300000000512e+05						4.711678749007589678e-02 -6.421324899999999907e+05				5.889889640137348920e-02 -6.396852299999999814e+05				5.889889640137348920e-02 -6.371848399999999674e+05
5.899790571995415511e-02 -6.491972099999999627e+05						4.719832457596000869e-02 -6.446151500000000233e+05						4.719832457596000869e-02 -6.421258900000000140e+05				5.899790571995415511e-02 -6.396803499999999767e+05				5.899790571995415511e-02 -6.371918299999999581e+05
5.909691503853481409e-02 -6.491973100000000559e+05						4.727986166186067679e-02 -6.446077600000000093e+05						4.727986166186067679e-02 -6.421540300000000279e+05				5.909691503853481409e-02 -6.397146400000000140e+05				5.909691503853481409e-02 -6.371525799999999581e+05
5.920174843468099801e-02 -6.491968199999999488e+05						4.736139874774479563e-02 -6.446010300000000279e+05						4.736139874774479563e-02 -6.421397600000000093e+05				5.920174843468099801e-02 -6.396921400000000140e+05				5.920174843468099801e-02 -6.372227399999999907e+05
5.930075775326165699e-02 -6.491971099999999860e+05						4.743711175606339647e-02 -6.446041800000000512e+05						4.743711175606339647e-02 -6.421464000000000233e+05				5.930075775326165699e-02 -6.396783100000000559e+05				5.930075775326165699e-02 -6.371813199999999488e+05
5.939976707184232985e-02 -6.491972199999999721e+05						4.751864884196406458e-02 -6.446021199999999953e+05						4.751864884196406458e-02 -6.421464699999999721e+05				5.939976707184232985e-02 -6.396925799999999581e+05				5.939976707184232985e-02 -6.371613800000000047e+05
5.949877639042298882e-02 -6.491973399999999674e+05						4.760018592784817648e-02 -6.446065699999999488e+05						4.760018592784817648e-02 -6.421428800000000047e+05				5.949877639042298882e-02 -6.396843299999999581e+05				5.949877639042298882e-02 -6.371826400000000140e+05
5.959778570900364780e-02 -6.491972399999999907e+05						4.768172301374884459e-02 -6.445923399999999674e+05						4.768172301374884459e-02 -6.421376899999999441e+05				5.959778570900364780e-02 -6.397082399999999907e+05				5.959778570900364780e-02 -6.372004000000000233e+05
5.969679502758431372e-02 -6.491974200000000419e+05						4.775743602206745236e-02 -6.446097500000000000e+05						4.775743602206745236e-02 -6.421514799999999814e+05				5.969679502758431372e-02 -6.396989000000000233e+05				5.969679502758431372e-02 -6.371868199999999488e+05
5.980162842373049764e-02 -6.491977800000000279e+05						4.783897310796812047e-02 -6.446025899999999674e+05						4.783897310796812047e-02 -6.421552900000000373e+05				5.980162842373049764e-02 -6.396947700000000186e+05				5.980162842373049764e-02 -6.371883299999999581e+05
5.990063774231115662e-02 -6.491977600000000093e+05						4.792051019385223931e-02 -6.446007600000000093e+05						4.792051019385223931e-02 -6.421393499999999767e+05				5.990063774231115662e-02 -6.396825400000000373e+05				5.990063774231115662e-02 -6.371921999999999534e+05
5.999964706090837180e-02 -6.491977800000000279e+05						4.800204727975290742e-02 -6.445991600000000326e+05						4.800204727975290742e-02 -6.421342700000000186e+05				5.999964706090837180e-02 -6.397038599999999860e+05				5.999964706090837180e-02 -6.372050200000000186e+05
6.009865637948903772e-02 -6.491971800000000512e+05						4.807776028807150132e-02 -6.446004200000000419e+05						4.807776028807150132e-02 -6.421390400000000373e+05				6.009865637948903772e-02 -6.396911500000000233e+05				6.009865637948903772e-02 -6.372047800000000279e+05
6.019766569806969669e-02 -6.491974499999999534e+05						4.815929737397217636e-02 -6.445962800000000279e+05						4.815929737397217636e-02 -6.421309000000000233e+05				6.019766569806969669e-02 -6.396861500000000233e+05				6.019766569806969669e-02 -6.371840799999999581e+05
6.029667501665036261e-02 -6.491972700000000186e+05						4.824083445985628826e-02 -6.446012399999999907e+05						4.824083445985628826e-02 -6.421504499999999534e+05				6.029667501665036261e-02 -6.396916700000000419e+05				6.029667501665036261e-02 -6.371866500000000233e+05
6.040150841279653959e-02 -6.491977600000000093e+05						4.831654746819143836e-02 -6.446028900000000140e+05						4.831654746819143836e-02 -6.421436999999999534e+05				6.040150841279653959e-02 -6.396929300000000512e+05				6.040150841279653959e-02 -6.371402500000000000e+05
6.050051773137721245e-02 -6.491974200000000419e+05						4.839808455407555721e-02 -6.446105999999999767e+05						4.839808455407555721e-02 -6.421424799999999814e+05				6.050051773137721245e-02 -6.396998599999999860e+05				6.050051773137721245e-02 -6.371785699999999488e+05
6.059952704995787143e-02 -6.491972299999999814e+05						4.847962163995967605e-02 -6.446057199999999721e+05						4.847962163995967605e-02 -6.421370600000000559e+05				6.059952704995787143e-02 -6.396788199999999488e+05				6.059952704995787143e-02 -6.371576800000000512e+05
6.069853636853853041e-02 -6.491971199999999953e+05						4.856115872586034415e-02 -6.445999899999999907e+05						4.856115872586034415e-02 -6.421291700000000419e+05				6.069853636853853041e-02 -6.396899599999999627e+05				6.069853636853853041e-02 -6.371594000000000233e+05
6.079754568711919632e-02 -6.491973399999999674e+05						4.863687173417894499e-02 -6.446037299999999814e+05						4.863687173417894499e-02 -6.421386500000000233e+05				6.079754568711919632e-02 -6.396903000000000466e+05				6.079754568711919632e-02 -6.371640600000000559e+05
6.089655500569986224e-02 -6.491974599999999627e+05						4.871840882007961310e-02 -6.445952600000000093e+05						4.871840882007961310e-02 -6.421328800000000047e+05				6.089655500569986224e-02 -6.397174599999999627e+05				6.089655500569986224e-02 -6.371601899999999441e+05
6.100138840184603922e-02 -6.491969599999999627e+05						4.879994590596372500e-02 -6.446008900000000140e+05						4.879994590596372500e-02 -6.421402600000000093e+05				6.100138840184603922e-02 -6.397150999999999767e+05				6.100138840184603922e-02 -6.371426700000000419e+05
6.110039772042669820e-02 -6.491975699999999488e+05						4.888148299186440005e-02 -6.445992800000000279e+05						4.888148299186440005e-02 -6.421648000000000466e+05				6.110039772042669820e-02 -6.396883199999999488e+05				6.110039772042669820e-02 -6.371394699999999721e+05
6.119940703902391338e-02 -6.491974899999999907e+05						4.895719600018299394e-02 -6.446069000000000233e+05						4.895719600018299394e-02 -6.421529799999999814e+05				6.119940703902391338e-02 -6.396985100000000093e+05				6.119940703902391338e-02 -6.371748900000000140e+05
6.129841635760458624e-02 -6.491971099999999860e+05						4.903873308608366899e-02 -6.446016999999999534e+05						4.903873308608366899e-02 -6.421508000000000466e+05				6.129841635760458624e-02 -6.397196400000000140e+05				6.129841635760458624e-02 -6.371725400000000373e+05
6.139742567618524521e-02 -6.491971999999999534e+05						4.912027017196778783e-02 -6.445991700000000419e+05						4.912027017196778783e-02 -6.421418399999999674e+05				6.139742567618524521e-02 -6.396996099999999860e+05				6.139742567618524521e-02 -6.371956400000000140e+05
6.149643499476591113e-02 -6.491973000000000466e+05						4.920180725786844900e-02 -6.445997500000000000e+05						4.920180725786844900e-02 -6.421465300000000279e+05				6.149643499476591113e-02 -6.397073399999999674e+05				6.149643499476591113e-02 -6.371649000000000233e+05
6.160126839091209505e-02 -6.491965899999999674e+05						4.927752026618705677e-02 -6.446017299999999814e+05						4.927752026618705677e-02 -6.421380200000000186e+05				6.160126839091209505e-02 -6.397073100000000559e+05				6.160126839091209505e-02 -6.371663100000000559e+05
6.170027770949275403e-02 -6.491971999999999534e+05						4.935905735208771794e-02 -6.446116500000000233e+05						4.935905735208771794e-02 -6.421449499999999534e+05				6.170027770949275403e-02 -6.397078000000000466e+05				6.170027770949275403e-02 -6.371905899999999674e+05
6.179928702807341301e-02 -6.491974399999999441e+05						4.944059443797183678e-02 -6.445924799999999814e+05						4.944059443797183678e-02 -6.421480699999999488e+05				6.179928702807341301e-02 -6.396944499999999534e+05				6.179928702807341301e-02 -6.372031099999999860e+05
6.189829634665408586e-02 -6.491980000000000000e+05						4.952213152387249795e-02 -6.446064699999999721e+05						4.952213152387249795e-02 -6.421509100000000326e+05				6.189829634665408586e-02 -6.397067800000000279e+05				6.189829634665408586e-02 -6.371724499999999534e+05
6.199730566523474484e-02 -6.491978000000000466e+05						4.959784453219110573e-02 -6.446064200000000419e+05						4.959784453219110573e-02 -6.421676300000000047e+05				6.199730566523474484e-02 -6.397400899999999674e+05				6.199730566523474484e-02 -6.371994399999999441e+05
6.210213906138092183e-02 -6.491971500000000233e+05						4.967938161807522457e-02 -6.446035600000000559e+05						4.967938161807522457e-02 -6.421379100000000326e+05				6.210213906138092183e-02 -6.397106600000000326e+05				6.210213906138092183e-02 -6.371737800000000279e+05
6.220114837996158080e-02 -6.491980200000000186e+05						4.976091870397588574e-02 -6.446071999999999534e+05						4.976091870397588574e-02 -6.421377199999999721e+05				6.220114837996158080e-02 -6.396826800000000512e+05				6.220114837996158080e-02 -6.372083900000000140e+05
6.230015769854225366e-02 -6.491983699999999953e+05						4.983663171229448657e-02 -6.446078900000000140e+05						4.983663171229448657e-02 -6.421672500000000000e+05				6.230015769854225366e-02 -6.397110999999999767e+05				6.230015769854225366e-02 -6.371973900000000140e+05
6.239916701713946884e-02 -6.491981099999999860e+05						4.991816879819516162e-02 -6.446036899999999441e+05						4.991816879819516162e-02 -6.421696899999999441e+05				6.239916701713946884e-02 -6.397105100000000093e+05				6.239916701713946884e-02 -6.372008100000000559e+05
6.249817633572012782e-02 -6.491971700000000419e+05						4.999970588407927352e-02 -6.445957700000000186e+05						4.999970588407927352e-02 -6.421666999999999534e+05				6.249817633572012782e-02 -6.397209000000000233e+05				6.249817633572012782e-02 -6.371717399999999907e+05
6.259718565430079373e-02 -6.491970699999999488e+05						5.008124296997994163e-02 -6.445973399999999674e+05						5.008124296997994163e-02 -6.421675400000000373e+05				6.259718565430079373e-02 -6.397195699999999488e+05				6.259718565430079373e-02 -6.371778000000000466e+05
6.270201905044696378e-02 -6.491973499999999767e+05						5.015695597829854940e-02 -6.446015300000000279e+05						5.015695597829854940e-02 -6.421515200000000186e+05				6.270201905044696378e-02 -6.397258299999999581e+05				6.270201905044696378e-02 -6.371784899999999907e+05
6.280102836902763663e-02 -6.491968800000000047e+05						5.023849306419921057e-02 -6.446093399999999674e+05						5.023849306419921057e-02 -6.421753800000000047e+05				6.280102836902763663e-02 -6.397508599999999860e+05				6.280102836902763663e-02 -6.371860999999999767e+05
6.290003768760829561e-02 -6.491976500000000233e+05						5.032003015008332941e-02 -6.446078499999999767e+05						5.032003015008332941e-02 -6.421629300000000512e+05				6.290003768760829561e-02 -6.397003599999999860e+05				6.290003768760829561e-02 -6.371856500000000233e+05
6.299904700618896847e-02 -6.491974599999999627e+05						5.040156723598400446e-02 -6.446140300000000279e+05						5.040156723598400446e-02 -6.421728699999999953e+05				6.299904700618896847e-02 -6.397372299999999814e+05				6.299904700618896847e-02 -6.372025899999999674e+05
6.309805632476962745e-02 -6.491975999999999767e+05						5.047728024430259836e-02 -6.446120200000000186e+05						5.047728024430259836e-02 -6.421612199999999721e+05				6.309805632476962745e-02 -6.397347099999999627e+05				6.309805632476962745e-02 -6.372066099999999860e+05
6.319706564335028642e-02 -6.491977099999999627e+05						5.055881733020325952e-02 -6.446030899999999674e+05						5.055881733020325952e-02 -6.421689599999999627e+05				6.319706564335028642e-02 -6.397139399999999441e+05				6.319706564335028642e-02 -6.372005000000000000e+05
6.330189903949647034e-02 -6.491971500000000233e+05						5.064035441608737836e-02 -6.446055699999999488e+05						5.064035441608737836e-02 -6.421591199999999953e+05				6.330189903949647034e-02 -6.397387399999999907e+05				6.330189903949647034e-02 -6.372145200000000186e+05
6.340090835807714320e-02 -6.491975999999999767e+05						5.072189150197149721e-02 -6.446047900000000373e+05						5.072189150197149721e-02 -6.421678900000000140e+05				6.340090835807714320e-02 -6.397214399999999441e+05				6.340090835807714320e-02 -6.371873499999999767e+05
6.349991767665780218e-02 -6.491974000000000233e+05						5.079760451030665425e-02 -6.446186600000000326e+05						5.079760451030665425e-02 -6.421442199999999721e+05				6.349991767665780218e-02 -6.397304699999999721e+05				6.349991767665780218e-02 -6.372018900000000140e+05
6.359892699525501736e-02 -6.491975500000000466e+05						5.087914159619076615e-02 -6.446047900000000373e+05						5.087914159619076615e-02 -6.421738699999999953e+05				6.359892699525501736e-02 -6.397194699999999721e+05				6.359892699525501736e-02 -6.371937900000000373e+05
6.369793631383567634e-02 -6.491975500000000466e+05						5.096067868209143426e-02 -6.446002199999999721e+05						5.096067868209143426e-02 -6.421679799999999814e+05				6.369793631383567634e-02 -6.397099899999999907e+05				6.369793631383567634e-02 -6.372006600000000326e+05
6.379694563241633531e-02 -6.491979300000000512e+05						5.104221576797554616e-02 -6.446100600000000559e+05						5.104221576797554616e-02 -6.421718599999999860e+05				6.379694563241633531e-02 -6.397287099999999627e+05				6.379694563241633531e-02 -6.372043199999999488e+05
6.390177902856251924e-02 -6.491976600000000326e+05						5.111792877631070320e-02 -6.446163000000000466e+05						5.111792877631070320e-02 -6.421798000000000466e+05				6.390177902856251924e-02 -6.397379300000000512e+05				6.390177902856251924e-02 -6.372006700000000419e+05
6.400078834714317821e-02 -6.491975300000000279e+05						5.119946586219482204e-02 -6.446086300000000047e+05						5.119946586219482204e-02 -6.421691199999999953e+05				6.400078834714317821e-02 -6.397063499999999767e+05				6.400078834714317821e-02 -6.371977800000000279e+05
6.409979766572385107e-02 -6.491970500000000466e+05						5.128100294809549708e-02 -6.446045300000000279e+05						5.128100294809549708e-02 -6.421796999999999534e+05				6.409979766572385107e-02 -6.397345899999999674e+05				6.409979766572385107e-02 -6.372045400000000373e+05
6.419880698430451005e-02 -6.491975799999999581e+05						5.135671595641409098e-02 -6.445983000000000466e+05						5.135671595641409098e-02 -6.421717700000000186e+05				6.419880698430451005e-02 -6.397166600000000326e+05				6.419880698430451005e-02 -6.371808800000000047e+05
6.429781630288516903e-02 -6.491969200000000419e+05						5.143825304231476603e-02 -6.446059200000000419e+05						5.143825304231476603e-02 -6.421629200000000419e+05				6.429781630288516903e-02 -6.397102099999999627e+05				6.429781630288516903e-02 -6.371972199999999721e+05
6.439682562146584188e-02 -6.491970000000000000e+05						5.151979012819887099e-02 -6.446080000000000000e+05						5.151979012819887099e-02 -6.421667700000000186e+05				6.439682562146584188e-02 -6.397067500000000000e+05				6.439682562146584188e-02 -6.372099799999999814e+05
6.450165901761202580e-02 -6.491972900000000373e+05						5.160132721409954604e-02 -6.446016500000000233e+05						5.160132721409954604e-02 -6.421355300000000279e+05				6.450165901761202580e-02 -6.397171199999999953e+05				6.450165901761202580e-02 -6.371974799999999814e+05
6.460066833619268478e-02 -6.491967900000000373e+05						5.167704022241813994e-02 -6.446070500000000466e+05						5.167704022241813994e-02 -6.421591300000000047e+05				6.460066833619268478e-02 -6.397215100000000093e+05				6.460066833619268478e-02 -6.371925400000000373e+05
6.469967765477334376e-02 -6.491966099999999860e+05						5.175857730831881498e-02 -6.446050400000000373e+05						5.175857730831881498e-02 -6.421688699999999953e+05				6.469967765477334376e-02 -6.397464100000000326e+05				6.469967765477334376e-02 -6.371851400000000140e+05
6.479868697337055894e-02 -6.491970400000000373e+05						5.184011439420293382e-02 -6.446001899999999441e+05						5.184011439420293382e-02 -6.421654399999999441e+05				6.479868697337055894e-02 -6.397533599999999860e+05				6.479868697337055894e-02 -6.372258399999999674e+05
6.489769629195121792e-02 -6.491968800000000047e+05						5.192165148008703879e-02 -6.446108800000000047e+05						5.192165148008703879e-02 -6.421665500000000466e+05				6.489769629195121792e-02 -6.397161400000000140e+05				6.489769629195121792e-02 -6.371781600000000326e+05
6.499670561053189077e-02 -6.491968100000000559e+05						5.199736448842219583e-02 -6.445996400000000140e+05						5.199736448842219583e-02 -6.421772500000000000e+05				6.499670561053189077e-02 -6.397361500000000233e+05				6.499670561053189077e-02 -6.371925799999999581e+05
6.510153900667806082e-02 -6.491969699999999721e+05						5.207890157430631467e-02 -6.445905600000000559e+05						5.207890157430631467e-02 -6.421614100000000326e+05				6.510153900667806082e-02 -6.397423000000000466e+05				6.510153900667806082e-02 -6.371545600000000559e+05
6.520054832525871980e-02 -6.491969699999999721e+05						5.216043866020698277e-02 -6.445880999999999767e+05						5.216043866020698277e-02 -6.421605899999999674e+05				6.520054832525871980e-02 -6.397196500000000233e+05				6.520054832525871980e-02 -6.371817299999999814e+05
6.529955764383939265e-02 -6.491969200000000419e+05						5.224197574609110162e-02 -6.446043599999999860e+05						5.224197574609110162e-02 -6.421581500000000233e+05				6.529955764383939265e-02 -6.397043800000000047e+05				6.529955764383939265e-02 -6.372119399999999441e+05
6.539856696242005163e-02 -6.491973800000000047e+05						5.231768875442625866e-02 -6.446054899999999907e+05						5.231768875442625866e-02 -6.421457800000000279e+05				6.539856696242005163e-02 -6.397040999999999767e+05				6.539856696242005163e-02 -6.371978000000000466e+05
6.549757628100072449e-02 -6.491969899999999907e+05						5.239922584031036362e-02 -6.445966199999999953e+05						5.239922584031036362e-02 -6.421551199999999953e+05				6.549757628100072449e-02 -6.397067500000000000e+05				6.549757628100072449e-02 -6.372069699999999721e+05
6.559658559958138346e-02 -6.491971400000000140e+05						5.248076292621103867e-02 -6.446012900000000373e+05						5.248076292621103867e-02 -6.421700500000000466e+05				6.559658559958138346e-02 -6.397137800000000279e+05				6.559658559958138346e-02 -6.372075600000000559e+05
6.570141899572756738e-02 -6.491971400000000140e+05						5.255647593452963257e-02 -6.446042500000000000e+05						5.255647593452963257e-02 -6.421456600000000326e+05				6.570141899572756738e-02 -6.396890400000000373e+05				6.570141899572756738e-02 -6.372014799999999814e+05
6.580042831430822636e-02 -6.491966500000000233e+05						5.263801302043030761e-02 -6.445934000000000233e+05						5.263801302043030761e-02 -6.421707800000000279e+05				6.580042831430822636e-02 -6.396857299999999814e+05				6.580042831430822636e-02 -6.372036099999999860e+05
6.589943763288889922e-02 -6.491974100000000326e+05						5.271955010631442645e-02 -6.446133699999999953e+05						5.271955010631442645e-02 -6.421745200000000186e+05				6.589943763288889922e-02 -6.396987399999999907e+05				6.589943763288889922e-02 -6.371898399999999674e+05
6.599844695148611440e-02 -6.491972800000000279e+05						5.280108719221508762e-02 -6.446000699999999488e+05						5.280108719221508762e-02 -6.421606300000000047e+05				6.599844695148611440e-02 -6.397005300000000279e+05				6.599844695148611440e-02 -6.371663399999999674e+05
6.609745627006677338e-02 -6.491970999999999767e+05						5.287680020053369540e-02 -6.446076099999999860e+05						5.287680020053369540e-02 -6.421649300000000512e+05				6.609745627006677338e-02 -6.396966899999999441e+05				6.609745627006677338e-02 -6.371990600000000559e+05
6.619646558864743235e-02 -6.491973000000000466e+05						5.295833728643435656e-02 -6.446086800000000512e+05						5.295833728643435656e-02 -6.421547399999999907e+05				6.619646558864743235e-02 -6.396912399999999907e+05				6.619646558864743235e-02 -6.371823900000000140e+05
6.630129898479360240e-02 -6.491969300000000512e+05						5.303987437231847540e-02 -6.446063399999999674e+05						5.303987437231847540e-02 -6.421820400000000373e+05				6.630129898479360240e-02 -6.396841099999999860e+05				6.630129898479360240e-02 -6.371922099999999627e+05
6.640030830337427525e-02 -6.491973100000000559e+05						5.312141145820259425e-02 -6.446044699999999721e+05						5.312141145820259425e-02 -6.421553100000000559e+05				6.640030830337427525e-02 -6.397143900000000140e+05				6.640030830337427525e-02 -6.372111300000000047e+05
6.649931762195493423e-02 -6.491972099999999627e+05						5.319712446653775129e-02 -6.446103800000000047e+05						5.319712446653775129e-02 -6.421595100000000093e+05				6.649931762195493423e-02 -6.397087800000000279e+05				6.649931762195493423e-02 -6.372078800000000047e+05
6.659832694053560709e-02 -6.491970100000000093e+05						5.327866155242186319e-02 -6.446130999999999767e+05						5.327866155242186319e-02 -6.421632299999999814e+05				6.659832694053560709e-02 -6.397194100000000326e+05				6.659832694053560709e-02 -6.371735999999999767e+05
6.669733625911626607e-02 -6.491974899999999907e+05						5.336019863832253129e-02 -6.446080000000000000e+05						5.336019863832253129e-02 -6.421668299999999581e+05				6.669733625911626607e-02 -6.397307299999999814e+05				6.669733625911626607e-02 -6.371734799999999814e+05
6.680216965526244999e-02 -6.491969399999999441e+05						5.344173572420665014e-02 -6.446036800000000512e+05						5.344173572420665014e-02 -6.421694100000000326e+05				6.680216965526244999e-02 -6.397231800000000512e+05				6.680216965526244999e-02 -6.371711800000000512e+05
6.690117897384310897e-02 -6.491970200000000186e+05						5.351744873254180024e-02 -6.446043399999999674e+05						5.351744873254180024e-02 -6.421801199999999953e+05				6.690117897384310897e-02 -6.397109899999999907e+05				6.690117897384310897e-02 -6.371882800000000279e+05
6.700018829242378182e-02 -6.491970899999999674e+05						5.359898581842591908e-02 -6.446163000000000466e+05						5.359898581842591908e-02 -6.421608699999999953e+05				6.700018829242378182e-02 -6.397114100000000326e+05				6.700018829242378182e-02 -6.371879100000000326e+05
6.709919761100444080e-02 -6.491972299999999814e+05						5.368052290432658025e-02 -6.446103199999999488e+05						5.368052290432658025e-02 -6.421652500000000000e+05				6.709919761100444080e-02 -6.397127700000000186e+05				6.709919761100444080e-02 -6.371915500000000466e+05
6.719820692960165598e-02 -6.491973800000000047e+05						5.376205999021069909e-02 -6.445936700000000419e+05						5.376205999021069909e-02 -6.421770400000000373e+05				6.719820692960165598e-02 -6.397122900000000373e+05				6.719820692960165598e-02 -6.371993599999999860e+05
6.729721624818231496e-02 -6.491974499999999534e+05						5.383777299854584919e-02 -6.445881899999999441e+05						5.383777299854584919e-02 -6.421745200000000186e+05				6.729721624818231496e-02 -6.397381300000000047e+05				6.729721624818231496e-02 -6.371781199999999953e+05
6.740204964432849888e-02 -6.491972900000000373e+05						5.391931008442996803e-02 -6.445974899999999907e+05						5.391931008442996803e-02 -6.421583800000000047e+05				6.740204964432849888e-02 -6.397255000000000000e+05				6.740204964432849888e-02 -6.371449899999999907e+05
6.750105896290915786e-02 -6.491975000000000000e+05						5.400084717033064308e-02 -6.446054100000000326e+05						5.400084717033064308e-02 -6.421590500000000466e+05				6.750105896290915786e-02 -6.397363900000000140e+05				6.750105896290915786e-02 -6.372113499999999767e+05
6.760006828148981683e-02 -6.491969799999999814e+05						5.407656017864923698e-02 -6.445849000000000233e+05						5.407656017864923698e-02 -6.421569000000000233e+05				6.760006828148981683e-02 -6.397016099999999860e+05				6.760006828148981683e-02 -6.371748399999999674e+05
6.769907760007048969e-02 -6.491971500000000233e+05						5.415809726454990508e-02 -6.445833599999999860e+05						5.415809726454990508e-02 -6.421615000000000000e+05				6.769907760007048969e-02 -6.397284699999999721e+05				6.769907760007048969e-02 -6.372208800000000047e+05
6.779808691865114867e-02 -6.491968000000000466e+05						5.423963435043402392e-02 -6.445946700000000419e+05						5.423963435043402392e-02 -6.421504200000000419e+05				6.779808691865114867e-02 -6.397405300000000279e+05				6.779808691865114867e-02 -6.371737199999999721e+05
6.789709623723180765e-02 -6.491973599999999860e+05						5.432117143631813583e-02 -6.446008399999999674e+05						5.432117143631813583e-02 -6.421750200000000186e+05				6.789709623723180765e-02 -6.397192199999999721e+05				6.789709623723180765e-02 -6.372067199999999721e+05
6.800192963337799157e-02 -6.491967199999999721e+05						5.439688444465329287e-02 -6.445968900000000140e+05						5.439688444465329287e-02 -6.421375899999999674e+05				6.800192963337799157e-02 -6.397212600000000093e+05				6.800192963337799157e-02 -6.371948800000000047e+05
6.810093895195866442e-02 -6.491970999999999767e+05						5.447842153053741171e-02 -6.446095300000000279e+05						5.447842153053741171e-02 -6.421609899999999907e+05				6.810093895195866442e-02 -6.397104799999999814e+05				6.810093895195866442e-02 -6.372204200000000419e+05
6.819994827053932340e-02 -6.491973000000000466e+05						5.455995861643807288e-02 -6.445957099999999627e+05						5.455995861643807288e-02 -6.421490899999999674e+05				6.819994827053932340e-02 -6.397215400000000373e+05				6.819994827053932340e-02 -6.372023900000000140e+05
6.829895758911998238e-02 -6.491970300000000279e+05						5.464149570232219172e-02 -6.446061199999999953e+05						5.464149570232219172e-02 -6.421441199999999953e+05				6.829895758911998238e-02 -6.397263499999999767e+05				6.829895758911998238e-02 -6.371897099999999627e+05
6.839796690771719756e-02 -6.491969200000000419e+05						5.471720871065734182e-02 -6.446077500000000000e+05						5.471720871065734182e-02 -6.421582199999999721e+05				6.839796690771719756e-02 -6.397171600000000326e+05				6.839796690771719756e-02 -6.371925400000000373e+05
6.849697622629787042e-02 -6.491972199999999721e+05						5.479874579654146066e-02 -6.445952299999999814e+05						5.479874579654146066e-02 -6.421655100000000093e+05				6.849697622629787042e-02 -6.397184200000000419e+05				6.849697622629787042e-02 -6.371546999999999534e+05
6.860180962244404046e-02 -6.491968299999999581e+05						5.488028288244213571e-02 -6.446055899999999674e+05						5.488028288244213571e-02 -6.421350100000000093e+05				6.860180962244404046e-02 -6.397110400000000373e+05				6.860180962244404046e-02 -6.371790100000000093e+05
6.870081894102469944e-02 -6.491967800000000279e+05						5.496181996832624067e-02 -6.446074799999999814e+05						5.496181996832624067e-02 -6.421493199999999488e+05				6.870081894102469944e-02 -6.397092800000000279e+05				6.870081894102469944e-02 -6.371445300000000279e+05
6.879982825960535842e-02 -6.491966099999999860e+05						5.503753297666140465e-02 -6.446047700000000186e+05						5.503753297666140465e-02 -6.421496899999999441e+05				6.879982825960535842e-02 -6.397227500000000000e+05				6.879982825960535842e-02 -6.371775400000000373e+05
6.889883757818603127e-02 -6.491971099999999860e+05						5.511907006254550961e-02 -6.445956300000000047e+05						5.511907006254550961e-02 -6.421656099999999860e+05				6.889883757818603127e-02 -6.397094399999999441e+05				6.889883757818603127e-02 -6.371719699999999721e+05
6.899784689676669025e-02 -6.491971899999999441e+05						5.520060714844618466e-02 -6.446124699999999721e+05						5.520060714844618466e-02 -6.421668499999999767e+05				6.899784689676669025e-02 -6.397309499999999534e+05				6.899784689676669025e-02 -6.371698100000000559e+05
6.909685621534736311e-02 -6.491969499999999534e+05						5.528214423433030350e-02 -6.446057099999999627e+05						5.528214423433030350e-02 -6.421691899999999441e+05				6.909685621534736311e-02 -6.397091199999999953e+05				6.909685621534736311e-02 -6.371734899999999907e+05
6.920168961149353315e-02 -6.491971500000000233e+05						5.535785724266545360e-02 -6.446054100000000326e+05						5.535785724266545360e-02 -6.421706700000000419e+05				6.920168961149353315e-02 -6.397094399999999441e+05				6.920168961149353315e-02 -6.371556999999999534e+05
6.930069893007420601e-02 -6.491968599999999860e+05						5.543939432854957244e-02 -6.446065100000000093e+05						5.543939432854957244e-02 -6.421474399999999441e+05				6.930069893007420601e-02 -6.397239899999999907e+05				6.930069893007420601e-02 -6.371568800000000047e+05
6.939970824865486498e-02 -6.491971800000000512e+05						5.552093141443368435e-02 -6.446066700000000419e+05						5.552093141443368435e-02 -6.421515500000000466e+05				6.939970824865486498e-02 -6.397228900000000140e+05				6.939970824865486498e-02 -6.371759399999999441e+05
6.949871756723553784e-02 -6.491967600000000093e+05						5.559664442276883445e-02 -6.446132800000000279e+05						5.559664442276883445e-02 -6.421539899999999907e+05				6.949871756723553784e-02 -6.397480999999999767e+05				6.949871756723553784e-02 -6.371566800000000512e+05
6.959772688583275302e-02 -6.491970100000000093e+05						5.567818150865295329e-02 -6.446019499999999534e+05						5.567818150865295329e-02 -6.421641099999999860e+05				6.959772688583275302e-02 -6.397300899999999674e+05				6.959772688583275302e-02 -6.372108299999999581e+05
6.969673620441341200e-02 -6.491975799999999581e+05						5.575971859455362833e-02 -6.446063100000000559e+05						5.575971859455362833e-02 -6.421582500000000000e+05				6.969673620441341200e-02 -6.397123100000000559e+05				6.969673620441341200e-02 -6.371732700000000186e+05
6.980156960055959592e-02 -6.491968399999999674e+05						5.584125568043774718e-02 -6.446084799999999814e+05						5.584125568043774718e-02 -6.421585699999999488e+05				6.980156960055959592e-02 -6.397254599999999627e+05				6.980156960055959592e-02 -6.371742900000000373e+05
6.990057891914025490e-02 -6.491973100000000559e+05						5.591696868877289728e-02 -6.446254799999999814e+05						5.591696868877289728e-02 -6.421838699999999953e+05				6.990057891914025490e-02 -6.397193299999999581e+05				6.990057891914025490e-02 -6.371759399999999441e+05
6.999958823772091387e-02 -6.491974200000000419e+05						5.599850577465700224e-02 -6.446113000000000466e+05						5.599850577465700224e-02 -6.421518599999999860e+05				6.999958823772091387e-02 -6.397130200000000186e+05				6.999958823772091387e-02 -6.371732600000000093e+05
7.009859755630157285e-02 -6.491969100000000326e+05						5.608004286055767729e-02 -6.446149899999999907e+05						5.608004286055767729e-02 -6.421501199999999953e+05				7.009859755630157285e-02 -6.397391099999999860e+05				7.009859755630157285e-02 -6.371723399999999674e+05
7.019760687488224571e-02 -6.491968399999999674e+05						5.616157994644179613e-02 -6.446177199999999721e+05						5.616157994644179613e-02 -6.421521199999999953e+05				7.019760687488224571e-02 -6.397256400000000140e+05				7.019760687488224571e-02 -6.371863499999999767e+05
7.029661619346290469e-02 -6.491976199999999953e+05						5.623729295477694623e-02 -6.446237500000000000e+05						5.623729295477694623e-02 -6.421653499999999767e+05				7.029661619346290469e-02 -6.397061099999999860e+05				7.029661619346290469e-02 -6.371680100000000093e+05
7.040144958960908861e-02 -6.491977500000000000e+05						5.631883004066106507e-02 -6.446020100000000093e+05						5.631883004066106507e-02 -6.421552099999999627e+05				7.040144958960908861e-02 -6.397069300000000512e+05				7.040144958960908861e-02 -6.371840500000000466e+05
7.050045890818974759e-02 -6.491970899999999674e+05						5.640036712656172624e-02 -6.446122500000000000e+05						5.640036712656172624e-02 -6.421630400000000373e+05				7.050045890818974759e-02 -6.397105300000000279e+05				7.050045890818974759e-02 -6.371767800000000279e+05
7.059946822677042044e-02 -6.491970699999999488e+05						5.648190421244584508e-02 -6.446094599999999627e+05						5.648190421244584508e-02 -6.421722199999999721e+05				7.059946822677042044e-02 -6.397089499999999534e+05				7.059946822677042044e-02 -6.371824200000000419e+05
7.069847754535107942e-02 -6.491970100000000093e+05						5.655761722078100212e-02 -6.446225100000000093e+05						5.655761722078100212e-02 -6.421638299999999581e+05				7.069847754535107942e-02 -6.397251999999999534e+05				7.069847754535107942e-02 -6.371759899999999907e+05
7.079748686394829460e-02 -6.491968699999999953e+05						5.663915430666512096e-02 -6.446043100000000559e+05						5.663915430666512096e-02 -6.421739899999999907e+05				7.079748686394829460e-02 -6.397210500000000466e+05				7.079748686394829460e-02 -6.371877500000000000e+05
7.089649618252895358e-02 -6.491974000000000233e+05						5.672069139254923287e-02 -6.446161199999999953e+05						5.672069139254923287e-02 -6.421675799999999581e+05				7.089649618252895358e-02 -6.396991500000000233e+05				7.089649618252895358e-02 -6.372400400000000373e+05
7.100132957867513750e-02 -6.491979699999999721e+05						5.680222847844990097e-02 -6.446141999999999534e+05						5.680222847844990097e-02 -6.421773000000000466e+05				7.100132957867513750e-02 -6.397103100000000559e+05				7.100132957867513750e-02 -6.371861099999999860e+05
7.110033889725579648e-02 -6.491971600000000326e+05						5.687794148676850875e-02 -6.446249799999999814e+05						5.687794148676850875e-02 -6.421639799999999814e+05				7.110033889725579648e-02 -6.396958299999999581e+05				7.110033889725579648e-02 -6.372102700000000186e+05
7.119934821583645546e-02 -6.491970400000000373e+05						5.695947857266916992e-02 -6.446202600000000093e+05						5.695947857266916992e-02 -6.421827500000000000e+05				7.119934821583645546e-02 -6.397151199999999953e+05				7.119934821583645546e-02 -6.372021300000000047e+05
7.129835753441712831e-02 -6.491972399999999907e+05						5.704101565855328876e-02 -6.446221800000000512e+05						5.704101565855328876e-02 -6.421661099999999860e+05				7.129835753441712831e-02 -6.397069300000000512e+05				7.129835753441712831e-02 -6.372150999999999767e+05
7.139736685299778729e-02 -6.491976099999999860e+05						5.711672866688843886e-02 -6.446201800000000512e+05						5.711672866688843886e-02 -6.421681199999999953e+05				7.139736685299778729e-02 -6.397275600000000559e+05				7.139736685299778729e-02 -6.372159100000000326e+05
7.150220024914397121e-02 -6.491975100000000093e+05						5.719826575277255770e-02 -6.446183199999999488e+05						5.719826575277255770e-02 -6.421698699999999953e+05				7.150220024914397121e-02 -6.396984799999999814e+05				7.150220024914397121e-02 -6.372131099999999860e+05
7.160120956772463019e-02 -6.491976899999999441e+05						5.727980283867321887e-02 -6.446216600000000326e+05						5.727980283867321887e-02 -6.421639599999999627e+05				7.160120956772463019e-02 -6.397081400000000140e+05				7.160120956772463019e-02 -6.372317199999999721e+05
7.170021888630530305e-02 -6.491979100000000326e+05						5.736133992455733771e-02 -6.446225999999999767e+05						5.736133992455733771e-02 -6.421774300000000512e+05				7.170021888630530305e-02 -6.396947600000000093e+05				7.170021888630530305e-02 -6.372037199999999721e+05
7.179922820488596202e-02 -6.491970500000000466e+05						5.743705293289249475e-02 -6.446274699999999721e+05						5.743705293289249475e-02 -6.421729799999999814e+05				7.179922820488596202e-02 -6.397185999999999767e+05				7.179922820488596202e-02 -6.372363499999999767e+05
7.189823752346662100e-02 -6.491975100000000093e+05						5.751859001877661359e-02 -6.446400799999999581e+05						5.751859001877661359e-02 -6.421732600000000093e+05				7.189823752346662100e-02 -6.397232600000000093e+05				7.189823752346662100e-02 -6.372225300000000279e+05
7.199724684206383618e-02 -6.491972099999999627e+05						5.760012710467728170e-02 -6.446212500000000000e+05						5.760012710467728170e-02 -6.421999000000000233e+05				7.199724684206383618e-02 -6.396889000000000233e+05				7.199724684206383618e-02 -6.372074000000000233e+05
7.210208023821002010e-02 -6.491969899999999907e+05						5.768166419056139360e-02 -6.446160400000000373e+05						5.768166419056139360e-02 -6.421898499999999767e+05				7.210208023821002010e-02 -6.397251199999999953e+05				7.210208023821002010e-02 -6.372091899999999441e+05
7.220108955679069296e-02 -6.491974499999999534e+05						5.775737719889654370e-02 -6.446177199999999721e+05						5.775737719889654370e-02 -6.421633699999999953e+05				7.220108955679069296e-02 -6.397181500000000233e+05				7.220108955679069296e-02 -6.371809100000000326e+05
7.230009887537135194e-02 -6.491970699999999488e+05						5.783891428478066254e-02 -6.446174100000000326e+05						5.783891428478066254e-02 -6.421909300000000512e+05				7.230009887537135194e-02 -6.397102700000000186e+05				7.230009887537135194e-02 -6.372165200000000186e+05
7.239910819395201091e-02 -6.491972299999999814e+05						5.792045137066478139e-02 -6.446219100000000326e+05						5.792045137066478139e-02 -6.421783299999999581e+05				7.239910819395201091e-02 -6.397247500000000000e+05				7.239910819395201091e-02 -6.371896700000000419e+05
7.249811751253266989e-02 -6.491976700000000419e+05						5.800198845656545643e-02 -6.446169100000000326e+05						5.800198845656545643e-02 -6.421920200000000186e+05				7.249811751253266989e-02 -6.397312500000000000e+05				7.249811751253266989e-02 -6.372166600000000326e+05
7.259712683111332887e-02 -6.491973599999999860e+05						5.807770146488405033e-02 -6.446114499999999534e+05						5.807770146488405033e-02 -6.421938299999999581e+05				7.259712683111332887e-02 -6.397297199999999721e+05				7.259712683111332887e-02 -6.372286999999999534e+05
7.270196022725951279e-02 -6.491968399999999674e+05						5.815923855078471150e-02 -6.446124499999999534e+05						5.815923855078471150e-02 -6.421858000000000466e+05				7.270196022725951279e-02 -6.397001899999999441e+05				7.270196022725951279e-02 -6.372328299999999581e+05
7.280096954584017177e-02 -6.491968900000000140e+05						5.824077563666883034e-02 -6.446216199999999953e+05						5.824077563666883034e-02 -6.421836400000000140e+05				7.280096954584017177e-02 -6.396963599999999860e+05				7.280096954584017177e-02 -6.372239200000000419e+05
7.289997886442084463e-02 -6.491976300000000047e+05						5.831648864500398044e-02 -6.446148800000000047e+05						5.831648864500398044e-02 -6.421676500000000233e+05				7.289997886442084463e-02 -6.397001099999999860e+05				7.289997886442084463e-02 -6.372165100000000093e+05
7.299898818300150360e-02 -6.491967800000000279e+05						5.839802573088809928e-02 -6.446106099999999860e+05						5.839802573088809928e-02 -6.421587700000000186e+05				7.299898818300150360e-02 -6.397383499999999767e+05				7.299898818300150360e-02 -6.372050200000000186e+05
7.309799750158217646e-02 -6.491967199999999721e+05						5.847956281678877433e-02 -6.446081400000000140e+05						5.847956281678877433e-02 -6.421576600000000326e+05				7.309799750158217646e-02 -6.397053599999999860e+05				7.309799750158217646e-02 -6.371974599999999627e+05
7.319700682017939164e-02 -6.491965600000000559e+05						5.856109990267288623e-02 -6.446070300000000279e+05						5.856109990267288623e-02 -6.421744000000000233e+05				7.319700682017939164e-02 -6.397368199999999488e+05				7.319700682017939164e-02 -6.372396099999999860e+05
7.330184021632557556e-02 -6.491968699999999953e+05						5.863681291100803633e-02 -6.446094200000000419e+05						5.863681291100803633e-02 -6.421554499999999534e+05				7.330184021632557556e-02 -6.396941800000000512e+05				7.330184021632557556e-02 -6.372298599999999860e+05
7.340084953490623454e-02 -6.491970999999999767e+05						5.871834999689215517e-02 -6.446102700000000186e+05						5.871834999689215517e-02 -6.421735500000000466e+05				7.340084953490623454e-02 -6.396938100000000559e+05				7.340084953490623454e-02 -6.371646999999999534e+05
7.349985885348689352e-02 -6.491970200000000186e+05						5.879988708279283022e-02 -6.446083699999999953e+05						5.879988708279283022e-02 -6.421679799999999814e+05				7.349985885348689352e-02 -6.396996300000000047e+05				7.349985885348689352e-02 -6.372074000000000233e+05
7.359886817206756637e-02 -6.491970899999999674e+05						5.888142416867694212e-02 -6.446080899999999674e+05						5.888142416867694212e-02 -6.421460699999999488e+05				7.359886817206756637e-02 -6.397138199999999488e+05				7.359886817206756637e-02 -6.371961500000000233e+05
7.369787749064822535e-02 -6.491970100000000093e+05						5.895713717701209916e-02 -6.446063599999999860e+05						5.895713717701209916e-02 -6.421674499999999534e+05				7.369787749064822535e-02 -6.397171199999999953e+05				7.369787749064822535e-02 -6.371998499999999767e+05
7.379688680922888433e-02 -6.491971099999999860e+05						5.903867426289621800e-02 -6.446050999999999767e+05						5.903867426289621800e-02 -6.421720200000000186e+05				7.379688680922888433e-02 -6.397181300000000047e+05				7.379688680922888433e-02 -6.372071199999999953e+05
7.390172020537505437e-02 -6.491971999999999534e+05						5.912021134878032297e-02 -6.446016099999999860e+05						5.912021134878032297e-02 -6.421619899999999907e+05				7.390172020537505437e-02 -6.396988499999999767e+05				7.390172020537505437e-02 -6.371953299999999581e+05
7.400072952395572723e-02 -6.491976199999999953e+05						5.920174843468099801e-02 -6.446100999999999767e+05						5.920174843468099801e-02 -6.421679799999999814e+05				7.400072952395572723e-02 -6.397109200000000419e+05				7.400072952395572723e-02 -6.371835300000000279e+05
7.409973884253638621e-02 -6.491974799999999814e+05						5.927746144299959191e-02 -6.445906500000000233e+05						5.927746144299959191e-02 -6.421476300000000047e+05				7.409973884253638621e-02 -6.396894499999999534e+05				7.409973884253638621e-02 -6.372061400000000140e+05
7.419874816111705906e-02 -6.491968000000000466e+05						5.935899852890026696e-02 -6.446042600000000093e+05						5.935899852890026696e-02 -6.421738900000000140e+05				7.419874816111705906e-02 -6.396970000000000000e+05				7.419874816111705906e-02 -6.371836400000000140e+05
7.429775747969771804e-02 -6.491968399999999674e+05						5.944053561478438580e-02 -6.446081899999999441e+05						5.944053561478438580e-02 -6.421792399999999907e+05				7.429775747969771804e-02 -6.396909300000000512e+05				7.429775747969771804e-02 -6.371828699999999953e+05
7.439676679829493322e-02 -6.491975000000000000e+05						5.952207270068504696e-02 -6.446101700000000419e+05						5.952207270068504696e-02 -6.421634100000000326e+05				7.439676679829493322e-02 -6.396899499999999534e+05				7.439676679829493322e-02 -6.372014499999999534e+05
7.450160019444111714e-02 -6.491980400000000373e+05						5.959778570900364780e-02 -6.446156099999999860e+05						5.959778570900364780e-02 -6.421693699999999953e+05				7.450160019444111714e-02 -6.396945100000000093e+05				7.450160019444111714e-02 -6.372175999999999767e+05
7.460060951302177612e-02 -6.491974499999999534e+05						5.967932279490431591e-02 -6.446064699999999721e+05						5.967932279490431591e-02 -6.421616800000000512e+05				7.460060951302177612e-02 -6.397035600000000559e+05				7.460060951302177612e-02 -6.371871600000000326e+05
7.469961883160244898e-02 -6.491971500000000233e+05						5.976085988078843475e-02 -6.446138499999999767e+05						5.976085988078843475e-02 -6.421733499999999767e+05				7.469961883160244898e-02 -6.396844100000000326e+05				7.469961883160244898e-02 -6.372223699999999953e+05
7.479862815018310795e-02 -6.491968499999999767e+05						5.983657288912359179e-02 -6.446186800000000512e+05						5.983657288912359179e-02 -6.421731999999999534e+05				7.479862815018310795e-02 -6.396830200000000186e+05				7.479862815018310795e-02 -6.371910300000000279e+05
7.489763746876376693e-02 -6.491979000000000233e+05						5.991810997500771063e-02 -6.446123699999999953e+05						5.991810997500771063e-02 -6.421760500000000466e+05				7.489763746876376693e-02 -6.396899000000000233e+05				7.489763746876376693e-02 -6.372186400000000140e+05
7.499664678734443979e-02 -6.491974899999999907e+05						5.999964706090837180e-02 -6.446107099999999627e+05						5.999964706090837180e-02 -6.421860699999999488e+05				7.499664678734443979e-02 -6.396609200000000419e+05				7.499664678734443979e-02 -6.372451800000000512e+05
7.510148018349060983e-02 -6.491968399999999674e+05						6.008118414679249064e-02 -6.446030300000000279e+05						6.008118414679249064e-02 -6.421724899999999907e+05				7.510148018349060983e-02 -6.396849300000000512e+05				7.510148018349060983e-02 -6.372085999999999767e+05
7.520048950207126881e-02 -6.491973599999999860e+05						6.015689715512764074e-02 -6.446094499999999534e+05						6.015689715512764074e-02 -6.421879599999999627e+05				7.520048950207126881e-02 -6.397101300000000047e+05				7.520048950207126881e-02 -6.372159499999999534e+05
7.529949882065192779e-02 -6.491969100000000326e+05						6.023843424101175958e-02 -6.446183100000000559e+05						6.023843424101175958e-02 -6.421794300000000512e+05				7.529949882065192779e-02 -6.397037700000000186e+05				7.529949882065192779e-02 -6.372265500000000466e+05
7.539850813923260064e-02 -6.491966999999999534e+05						6.031997132689587843e-02 -6.445974399999999441e+05						6.031997132689587843e-02 -6.421412900000000373e+05				7.539850813923260064e-02 -6.396819000000000233e+05				7.539850813923260064e-02 -6.371955500000000466e+05
7.549751745781325962e-02 -6.491964699999999721e+05						6.040150841279653959e-02 -6.445963199999999488e+05						6.040150841279653959e-02 -6.421465200000000186e+05				7.549751745781325962e-02 -6.396980300000000279e+05				7.549751745781325962e-02 -6.372004599999999627e+05
7.559652677641047480e-02 -6.491974699999999721e+05						6.047722142111514043e-02 -6.446062700000000186e+05						6.047722142111514043e-02 -6.421820100000000093e+05				7.559652677641047480e-02 -6.397061099999999860e+05				7.559652677641047480e-02 -6.371923199999999488e+05
7.570136017255665872e-02 -6.491966300000000047e+05						6.055875850701580854e-02 -6.446081400000000140e+05						6.055875850701580854e-02 -6.421592700000000186e+05				7.570136017255665872e-02 -6.396883800000000047e+05				7.570136017255665872e-02 -6.372080699999999488e+05
7.580036949113733158e-02 -6.491966199999999953e+05						6.064029559289992738e-02 -6.446042900000000373e+05						6.064029559289992738e-02 -6.421697199999999721e+05				7.580036949113733158e-02 -6.397119300000000512e+05				7.580036949113733158e-02 -6.372129100000000326e+05
7.589937880971799056e-02 -6.491961300000000047e+05						6.072183267880058855e-02 -6.445999599999999627e+05						6.072183267880058855e-02 -6.421473599999999860e+05				7.589937880971799056e-02 -6.396882500000000000e+05				7.589937880971799056e-02 -6.372134399999999441e+05
7.599838812829864954e-02 -6.491965600000000559e+05						6.079754568711919632e-02 -6.445953100000000559e+05						6.079754568711919632e-02 -6.421618199999999488e+05				7.599838812829864954e-02 -6.396893699999999953e+05				7.599838812829864954e-02 -6.372211199999999953e+05
7.609739744687932239e-02 -6.491966999999999534e+05						6.087908277301986443e-02 -6.445888499999999767e+05						6.087908277301986443e-02 -6.421795000000000000e+05				7.609739744687932239e-02 -6.396856300000000047e+05				7.609739744687932239e-02 -6.372164100000000326e+05
7.620223084302549243e-02 -6.491966300000000047e+05						6.096061985890398327e-02 -6.446105100000000093e+05						6.096061985890398327e-02 -6.421547500000000000e+05				7.620223084302549243e-02 -6.396810100000000093e+05				7.620223084302549243e-02 -6.372061999999999534e+05
7.630124016160615141e-02 -6.491974599999999627e+05						6.104215694480465138e-02 -6.445942900000000373e+05						6.104215694480465138e-02 -6.421585100000000093e+05				7.630124016160615141e-02 -6.397008299999999581e+05				7.630124016160615141e-02 -6.372028499999999767e+05
7.640024948018681039e-02 -6.491970300000000279e+05						6.111786995312325221e-02 -6.446054499999999534e+05						6.111786995312325221e-02 -6.421462399999999907e+05				7.640024948018681039e-02 -6.396843699999999953e+05				7.640024948018681039e-02 -6.372250400000000373e+05
7.649925879876748325e-02 -6.491969200000000419e+05						6.119940703902391338e-02 -6.445916099999999860e+05						6.119940703902391338e-02 -6.421519300000000512e+05				7.649925879876748325e-02 -6.396952900000000373e+05				7.649925879876748325e-02 -6.371948599999999860e+05
7.659826811734814223e-02 -6.491966899999999441e+05						6.128094412490803222e-02 -6.446079499999999534e+05						6.128094412490803222e-02 -6.421419000000000233e+05				7.659826811734814223e-02 -6.396683699999999953e+05				7.659826811734814223e-02 -6.372027199999999721e+05
7.669727743592881508e-02 -6.491963900000000140e+05						6.135665713324318232e-02 -6.446043199999999488e+05						6.135665713324318232e-02 -6.421595000000000000e+05				7.669727743592881508e-02 -6.396871999999999534e+05				7.669727743592881508e-02 -6.371866999999999534e+05
7.680211083207498513e-02 -6.491966600000000326e+05						6.143819421912730117e-02 -6.445961500000000233e+05						6.143819421912730117e-02 -6.421561600000000326e+05				7.680211083207498513e-02 -6.396905600000000559e+05				7.680211083207498513e-02 -6.372044899999999907e+05
7.690112015065565798e-02 -6.491968599999999860e+05						6.151973130501142001e-02 -6.446032399999999907e+05						6.151973130501142001e-02 -6.421606700000000419e+05				7.690112015065565798e-02 -6.396926099999999860e+05				7.690112015065565798e-02 -6.371973599999999860e+05
7.700012946925287316e-02 -6.491967600000000093e+05						6.160126839091209505e-02 -6.446070699999999488e+05						6.160126839091209505e-02 -6.421479200000000419e+05				7.700012946925287316e-02 -6.396990300000000279e+05				7.700012946925287316e-02 -6.372077299999999814e+05
7.709913878783353214e-02 -6.491963199999999488e+05						6.167698139923068895e-02 -6.446021400000000140e+05						6.167698139923068895e-02 -6.421488399999999674e+05				7.709913878783353214e-02 -6.397221500000000233e+05				7.709913878783353214e-02 -6.371935799999999581e+05
7.719814810641420499e-02 -6.491964100000000326e+05						6.175851848513135706e-02 -6.446054399999999441e+05						6.175851848513135706e-02 -6.421576800000000512e+05				7.719814810641420499e-02 -6.396890000000000000e+05				7.719814810641420499e-02 -6.372086800000000512e+05
7.729715742499486397e-02 -6.491964200000000419e+05						6.184005557101546896e-02 -6.445996099999999860e+05						6.184005557101546896e-02 -6.421296700000000419e+05				7.729715742499486397e-02 -6.397093499999999767e+05				7.729715742499486397e-02 -6.372144699999999721e+05
7.740199082114103402e-02 -6.491967099999999627e+05						6.192159265691614400e-02 -6.446056099999999860e+05						6.192159265691614400e-02 -6.421298199999999488e+05				7.740199082114103402e-02 -6.397225699999999488e+05				7.740199082114103402e-02 -6.372181600000000326e+05
7.750100013972169299e-02 -6.491961700000000419e+05						6.199730566523474484e-02 -6.446025400000000373e+05						6.199730566523474484e-02 -6.421304399999999441e+05				7.750100013972169299e-02 -6.397056400000000140e+05				7.750100013972169299e-02 -6.372224100000000326e+05
7.760000945830236585e-02 -6.491964100000000326e+05						6.207884275113541295e-02 -6.445982500000000000e+05						6.207884275113541295e-02 -6.421475999999999767e+05				7.760000945830236585e-02 -6.397119300000000512e+05				7.760000945830236585e-02 -6.372284000000000233e+05
7.769901877688302483e-02 -6.491966899999999441e+05						6.216037983701952485e-02 -6.445965799999999581e+05						6.216037983701952485e-02 -6.421635300000000279e+05				7.769901877688302483e-02 -6.397162800000000279e+05				7.769901877688302483e-02 -6.371721099999999860e+05
7.779802809546369768e-02 -6.491958499999999767e+05						6.224191692292019989e-02 -6.445994499999999534e+05						6.224191692292019989e-02 -6.421596199999999953e+05				7.779802809546369768e-02 -6.397043000000000466e+05				7.779802809546369768e-02 -6.371879100000000326e+05
7.789703741404435666e-02 -6.491960699999999488e+05						6.231762993123879379e-02 -6.446047900000000373e+05						6.231762993123879379e-02 -6.421396999999999534e+05				7.789703741404435666e-02 -6.397148599999999860e+05				7.789703741404435666e-02 -6.371838699999999953e+05
7.800187081019054058e-02 -6.491966199999999953e+05						6.239916701713946884e-02 -6.446046700000000419e+05						6.239916701713946884e-02 -6.421487399999999907e+05				7.800187081019054058e-02 -6.397154100000000326e+05				7.800187081019054058e-02 -6.371961199999999953e+05
[truncated: 49,217 more rows]

## Sheet: Figure4b
reaction coordinate pe (eV)			entropy (eV/K)
1.000000000000000000e+01 -6.470574799999999814e+05			-9.77812e-16
[truncated: 39 more rows]

## Sheet: Figure4c
Temperature (K) Free energy Barrier (eV)
[truncated: 147 more rows]

## Sheet: Supple. Fig. 1
nucleation time (ns)	Cum. Probability
[truncated: 46 more rows]

[truncated: 8 more sheets: Supple. Fig. 2, Supple Fig 3, Supple Fig 4, Supple Fig 5, Supple Fig 6, Supple Fig 7, Supple Fig 8, Supple Fig 9]
